# Supplementary material for: A genome-wide investigation into the underlying genetic architecture of personality traits and overlap with psychopathology
Source: Nat Hum Behav. 2024 Aug 12;8(11):2235–49. doi: 10.1038/s41562-024-01951-3 (PMC11576509; doi:10.1038/s41562-024-01951-3)
Supplement: Supplementary file 3 — Thirty-one supplementary tables. [file 41562_2024_1951_MOESM3_ESM.xlsx]

## Sheet: Contents
Contents and Legends
	Supplementary Table 1. Top variants identifed in MVP AFR cohort GWAS for neuroticism
	Supplementary Table 2. Top variants identifed in MVP AFR cohort GWAS for extraversion
	Supplementary Table 3. Top variants identifed in MVP AFR cohort GWAS for agreeableness
	Supplementary Table 4. Top variants identifed in MVP AFR cohort GWAS for conscientiousness
	Supplementary Table 5. Top variants identifed in MVP AFR cohort GWAS for openness
	Supplementary Table 6. Meta-analysis EUR results: genomic loci for neuroticism
	Supplementary Table 7. Meta-analysis EUR results: genomic loci for extraversion
	Supplementary Table 8. Meta-analysis EUR results: genomic loci for agreeableness
	Supplementary Table 9. Meta-analysis EUR results: genomic loci for conscientiousness
	Supplementary Table 10. Meta-analysis EUR results: genomic loci for neuroticism
	Supplementary Table 11. Transancestry analysis: neuroticism
	Supplementary Table 12. Transancestry analysis: extraversion
	Supplementary Table 13. Transancestry analysis: agreeableness
	Supplementary Table 14. Transancestry analysis: conscientiousness
	Supplementary Table 15. Transancestry analysis: openness
	Supplementary Table 16. Genetic correlation between neuroticism and psychopathologies/behavior traits
	Supplementary Table 17. Genetic correlation between extraversion and psychopathologies/behavior traits
	Supplementary Table 18. Genetic correlation between agreeableness and psychopathologies/behavior traits
	Supplementary Table 19. Genetic correlation between conscientiousness and psychopathologies/behavior traits
	Supplementary Table 20. Genetic correlation between openness and psychopathologies/behavior traits
	Supplementary Table 21. Local genetic correlation among the five personality traits
	Supplementary Table 22. TWAS analysis results of each of the five personality traits
	Supplementary Table 23. PWAS analysis results of each of the five personality traits
	Supplementary Table 24. Results of variant fine-mapping: neuroticism
	Supplementary Table 25. Results of variant fine-mapping: extraversion
	Supplementary Table 26. Results of variant fine-mapping: agreeableness
	Supplementary Table 27. Results of variant fine-mapping: conscientiousness
	Supplementary Table 28. Results of variant fine-mapping: openness
	Supplementary Table 29. Predicted drug list for neuroticism genes
	Supplementary Table 30. Predicted drug list for MDD genes
	Supplementary Table 31. PWAS-TWAS convergence results

## Sheet: Supplementary Table 1
Supplementary Table 1. Top variants identifed in MVP AFR cohort GWAS for neuroticism
rsID	Position	BETA	SE	P	Gene
rs140224550	5:18264469:C:CTA	0.224995	0.0432101	1.93131e-07	-
rs151289988	3:107812274:T:C	1.50611	0.296069	3.65787e-07	-
rs1891436	1:34988279:A:G	-0.200871	0.0397263	4.29724e-07	-
rs145223092	12:120008521:G:C	0.271311	0.053706	4.40165e-07	-
rs139129207	3:107804975:A:G	1.49887	0.29702	4.52837e-07	CD47
rs115146058	5:18262678:A:G	0.218672	0.0433546	4.58921e-07	-
rs16999924	20:53257950:G:A	-0.0951668	0.0188789	4.65903e-07	DOK5
rs11634148	15:30029315:A:G	0.775101	0.154543	5.31988e-07	TJP1
rs187569710	12:120007554:A:T	0.271689	0.0542876	5.62783e-07	-
rs12663773	6:110818361:A:C	0.0945637	0.0189413	5.99373e-07	-
rs114561732	12:120000768:T:C	0.263146	0.0530865	7.19941e-07	-
rs111855226	16:84817324:C:A	-0.515368	0.103983	7.22411e-07	-
rs112340379	12:120002353:C:T	0.248851	0.0503012	7.56768e-07	-
rs568021706	19:38686889:G:A	1.47522	0.299647	8.55726e-07	SIPA1L3
rs181557127	13:32756645:G:A	1.20523	0.24491	8.64827e-07	FRY
rs182651338	5:65363792:A:G	-0.84685	0.172201	8.79612e-07	ERBIN
rs192488147	2:32552540:C:G	-0.728898	0.148744	9.61467e-07	-
rs151133754	3:107859945:C:T	1.39368	0.284621	9.79792e-07	-
rs149512467	19:749298:G:A	-0.474986	0.0971498	1.01739e-06	-
rs79553077	15:52620463:G:A	-0.625479	0.128182	1.06811e-06	MYO5A
rs112167283	12:120003009:G:A	0.253825	0.0520495	1.08454e-06	-
rs73539030	8:16146379:A:C	0.215792	0.0442762	1.10021e-06	-
rs550820610	5:65338602:C:A	-0.808748	0.166624	1.21738e-06	ERBIN
rs180972603	3:32049589:T:C	1.51423	0.312984	1.31742e-06	-
rs73973223	2:180096269:A:C	-0.445937	0.0922063	1.32906e-06	SESTD1
rs114794295	5:18279750:T:G	0.247257	0.0512365	1.40095e-06	-
rs151272143	5:18259738:G:A	0.258477	0.0535782	1.41161e-06	-
rs188636596	2:32594050:A:G	-0.707407	0.146749	1.43852e-06	BIRC6
rs73419552	11:2533413:G:A	-0.194045	0.0402868	1.46721e-06	KCNQ1
rs75093025	8:16124630:C:T	0.214567	0.0445483	1.4678e-06	-
rs577507753	8:1278973:G:A	0.60392	0.125448	1.48551e-06	DLGAP2
rs77821272	8:27916031:C:T	0.281318	0.0586659	1.63222e-06	NUGGC
rs141452630	8:27915527:G:A	0.281012	0.0586797	1.68456e-06	NUGGC
rs374070502	5:65293755:T:TACACACACACACAC	-0.682125	0.142445	1.68635e-06	-
rs112572821	16:84850323:G:A	-0.405081	0.0846443	1.71182e-06	-
rs527546925	3:32086859:A:G	1.63946	0.342698	1.72636e-06	-
rs575976661	3:32088727:C:T	1.63946	0.342698	1.72636e-06	-
rs74559211	11:2570134:G:A	-0.249056	0.0521929	1.83379e-06	KCNQ1
rs74881356	10:67720278:G:A	-0.216669	0.0454157	1.84328e-06	CTNNA3
rs185967337	2:44050250:G:A	1.29297	0.272104	2.02571e-06	ABCG5
rs142907376	2:44062871:C:G	1.31895	0.277895	2.08193e-06	ABCG5
rs2492918	6:42034409:T:C	-0.0989589	0.0208503	2.08222e-06	TAF8
rs78791980	8:16162867:T:C	0.228867	0.0482295	2.09042e-06	-
rs112761913	2:76852581:C:G	0.569221	0.120005	2.1117e-06	-
rs140341571	2:44064963:C:T	1.32269	0.279123	2.15992e-06	ABCG5
rs73419543	11:2530026:C:T	-0.186143	0.0392884	2.16925e-06	KCNQ1
rs76799325	8:16151016:T:C	0.227339	0.047993	2.17939e-06	-
rs6812254	4:6373842:C:T	0.273703	0.0578486	2.23989e-06	PPP2R2C
rs6812256	4:6373845:C:T	0.273703	0.0578486	2.23989e-06	PPP2R2C
rs7136493	12:3069311:C:T	-0.235838	0.0498639	2.25911e-06	TEAD4
rs78920194	8:16157040:T:C	0.226989	0.0480069	2.27431e-06	-
rs111999037	8:47265908:C:A	0.410558	0.086881	2.30521e-06	-
rs139386751	3:107899420:A:G	1.33074	0.282243	2.42918e-06	IFT57
rs78395082	5:18251482:C:T	0.202388	0.0429479	2.45851e-06	-
rs79628515	8:27888060:T:G	0.243215	0.0516227	2.47082e-06	NUGGC
rs79380210	4:6372860:C:T	0.26762	0.0568097	2.47781e-06	PPP2R2C
rs146750292	6:86956747:T:A	1.15881	0.246151	2.51554e-06	-
rs113414925	16:84852738:C:G	-0.408754	0.0868441	2.52766e-06	-
rs187571789	15:68316321:G:T	0.430342	0.0914762	2.55673e-06	-
rs138406453	2:44072632:G:C	1.32332	0.281361	2.57115e-06	ABCG8
rs74707078	5:65341252:A:C	-0.909405	0.193405	2.5864e-06	ERBIN
rs73537172	8:16128848:T:C	0.202006	0.0429965	2.63565e-06	-
rs534557850	5:65296005:TGTATGTATTGG:T	-0.67635	0.143961	2.63636e-06	ERBIN
rs149569144	8:27915048:G:A	0.277363	0.0590639	2.66469e-06	NUGGC
rs181333392	8:16146603:T:C	0.221036	0.04708	2.67847e-06	-
rs75180857	8:16140342:T:C	0.221036	0.04708	2.67847e-06	-
rs75610012	8:16138123:G:A	0.221036	0.04708	2.67847e-06	-
rs78147674	8:16140401:G:T	0.221036	0.04708	2.67847e-06	-
rs143352699	2:44075569:T:C	1.32363	0.281976	2.68878e-06	ABCG8
rs186961982	8:16151988:T:C	0.22558	0.0480756	2.71443e-06	-
rs77282734	8:16153398:T:C	0.22558	0.0480756	2.71443e-06	-
rs77552339	8:16153542:A:G	0.22558	0.0480756	2.71443e-06	-
rs148470313	2:44073857:T:C	1.32279	0.281938	2.72006e-06	ABCG8
rs191529061	1:21419284:T:C	-0.699786	0.149234	2.75445e-06	EIF4G3
rs115119087	5:18281212:A:G	0.204853	0.0437566	2.85754e-06	-
rs114666128	8:16117815:C:T	0.213269	0.0455615	2.86802e-06	-
rs77846017	8:16120664:C:T	0.213269	0.0455615	2.86802e-06	-
rs73419568	11:2538897:C:T	-0.182322	0.0389746	2.9092e-06	KCNQ1
rs146602597	15:29926056:G:A	-0.300563	0.0642742	2.93376e-06	-
rs111550621	11:2563114:G:A	-0.180564	0.0386472	2.9938e-06	KCNQ1
rs80175111	8:16120918:C:A	0.211049	0.0451796	3.00498e-06	-
rs9400649	6:96011908:G:A	-0.291404	0.0624323	3.06106e-06	-
rs144974133	2:67542087:G:C	1.01575	0.217751	3.10278e-06	-
rs536765489	17:29464357:A:G	0.7569	0.162435	3.17955e-06	NF1
rs558621845	17:29444853:T:C	0.7569	0.162435	3.17955e-06	NF1
rs535933160	2:67567442:A:C	1.02161	0.219352	3.21548e-06	-
rs4607088	3:189451290:C:T	0.0880945	0.0189181	3.2274e-06	TP63
rs150103633	8:27909086:C:T	0.271433	0.0584538	3.43879e-06	NUGGC
rs116687894	8:16140488:A:G	0.218348	0.0470621	3.50557e-06	-
rs150309095	8:16138277:T:A	0.218261	0.0470609	3.53488e-06	-
rs76563025	8:16122317:C:T	0.211404	0.0456024	3.56977e-06	-
rs61218322	3:3783772:A:T	-0.0877306	0.0189599	3.72189e-06	-
rs7011664	8:27911705:A:G	0.27056	0.0584836	3.73837e-06	NUGGC
rs177587	7:28500970:G:A	0.707789	0.15306	3.77441e-06	CREB5
rs530469472	17:29591592:A:G	0.771586	0.166941	3.81726e-06	NF1
rs149580156	9:27230288:G:A	0.828782	0.179669	3.98788e-06	-
rs114258778	8:27911065:C:T	0.271932	0.0589526	3.99007e-06	NUGGC
rs4092606	6:130626467:G:T	0.0944537	0.0205403	4.2727e-06	-
rs372155939	11:1215608:C:T	0.657769	0.143119	4.32455e-06	MUC5AC
rs6562478	13:35037659:A:G	0.197257	0.0429349	4.35835e-06	-
rs200935139	6:132015998:GAAAGAAAGGA:G	0.139781	0.0304565	4.45983e-06	-
rs191681235	6:79330811:A:C	-0.289684	0.0631287	4.47568e-06	-
rs78238927	8:16128423:T:G	0.209667	0.0457146	4.52625e-06	-
rs7003820	8:90325029:A:G	0.150109	0.0327439	4.57179e-06	-
rs112298072	16:84844204:G:A	-0.402937	0.0879132	4.5935e-06	-
rs77440674	8:16127920:C:G	0.194141	0.0424029	4.70175e-06	-
rs116716516	8:16133306:G:C	0.250163	0.0546835	4.78638e-06	-
rs144379882	5:59273994:G:A	-0.577371	0.12626	4.82927e-06	-
rs183247516	5:59261114:A:T	-0.577371	0.12626	4.82927e-06	-
rs113018530	6:79325408:G:A	-0.285678	0.0625129	4.89822e-06	-
rs6658880	1:102178575:C:A	-0.193317	0.0423293	4.96673e-06	-
rs114528646	6:163919955:A:G	0.267955	0.0586841	4.98875e-06	QKI
rs185420994	12:66545434:C:T	0.627711	0.137573	5.06789e-06	TMBIM4
rs187505566	5:18309484:G:A	0.22672	0.0497112	5.11661e-06	-
rs559930955	5:18309876:C:T	0.22672	0.0497112	5.11661e-06	-
rs530415690	5:115816834:G:A	1.18788	0.260496	5.13278e-06	SEMA6A
rs114717972	5:18191138:T:C	0.263136	0.0577808	5.28223e-06	-
rs572047413	4:59304872:T:C	1.2166	0.267245	5.3246e-06	-
rs62149441	2:104776781:T:C	0.152078	0.0334211	5.37588e-06	-
rs559755101	17:29660249:A:G	0.751548	0.165181	5.38874e-06	NF1
rs7015759	8:27891278:G:A	0.27356	0.0603087	5.75453e-06	NUGGC
rs7016072	8:27891489:G:A	0.27356	0.0603087	5.75453e-06	NUGGC
rs565355818	3:177153457:A:G	1.39401	0.30738	5.77787e-06	-
rs138104532	12:30198176:A:G	0.482974	0.106535	5.8232e-06	-
rs145644539	6:163956691:G:A	0.242298	0.0534691	5.87672e-06	QKI
rs558603323	1:21298109:CA:C	-0.830856	0.183416	5.92322e-06	EIF4G3
rs555533209	17:29669798:A:C	0.744197	0.164386	6.00061e-06	NF1
rs72640556	4:67073130:T:A	-0.205042	0.0453088	6.04914e-06	-
rs181144613	2:32542082:C:T	-0.631596	0.139567	6.05019e-06	-
rs565110391	6:79365591:T:TG	-0.295933	0.0653976	6.05795e-06	-
rs201349643	2:86338299:T:G	1.41563	0.313086	6.16186e-06	PTCD3
rs537821029	2:76914414:T:A	0.532887	0.117976	6.29763e-06	-
rs150199199	10:45331163:G:A	0.825847	0.182919	6.36006e-06	-
rs532133289	4:59338408:A:C	1.20841	0.267782	6.42476e-06	-
rs75419146	8:16124673:A:T	0.20485	0.0453947	6.42594e-06	-
rs77000102	8:16125422:C:T	0.20485	0.0453947	6.42594e-06	-
rs77819735	8:16125530:G:T	0.20485	0.0453947	6.42594e-06	-
rs141378093	5:54686848:T:C	0.871347	0.193171	6.48357e-06	MTREX
rs147139896	5:28757584:T:C	1.3407	0.297903	6.80487e-06	-
rs533967801	4:42569777:C:T	-0.419601	0.0933349	6.96075e-06	ATP8A1
rs150720183	8:27919156:G:C	0.260569	0.0580095	7.08669e-06	NUGGC
rs184630172	11:71354868:C:T	-0.370704	0.0825473	7.1207e-06	-
rs192964861	11:71354859:C:T	-0.370704	0.0825473	7.1207e-06	-
rs146836200	8:27911509:T:C	0.263258	0.0586375	7.16186e-06	NUGGC
rs189497928	3:175185898:A:G	0.744888	0.16597	7.21229e-06	NAALADL2
rs568407898	19:38796800:C:T	1.37507	0.306468	7.25471e-06	YIF1B
rs549817008	6:79405967:C:T	-0.297108	0.0662342	7.29261e-06	-
rs558445071	6:79406368:C:T	-0.297108	0.0662342	7.29261e-06	-
rs6454067	6:79333592:C:T	-0.283316	0.0631622	7.29883e-06	-
rs564275938	6:79351231:T:TTTA	-0.287898	0.064189	7.31153e-06	-
rs190178725	3:32108136:C:T	1.3499	0.301093	7.37484e-06	-
rs143858587	13:93681876:A:G	0.757241	0.168908	7.38057e-06	-
rs146652502	13:93679099:G:A	0.757241	0.168908	7.38057e-06	-
rs115005333	20:6573218:T:C	0.695794	0.15523	7.40928e-06	-
rs79903700	20:6568075:C:T	0.695794	0.15523	7.40928e-06	-
rs368410456	14:58643740:GA:G	0.305318	0.0681307	7.44337e-06	-
rs139120633	11:1223435:T:C	0.6525	0.145605	7.44485e-06	-
rs115583650	11:111270356:G:T	0.370157	0.0826584	7.55562e-06	-
rs114936208	6:79332613:G:A	-0.282457	0.0631641	7.78411e-06	-
rs115195308	6:79331219:G:A	-0.282457	0.0631641	7.78411e-06	-
rs116687904	6:79334770:T:C	-0.282457	0.0631641	7.78411e-06	-
rs182048933	6:79336434:C:A	-0.282457	0.0631641	7.78411e-06	-
rs182242325	6:79331079:G:A	-0.282457	0.0631641	7.78411e-06	-
rs187353754	6:79327400:G:A	-0.282457	0.0631641	7.78411e-06	-
rs189809396	6:79333977:C:T	-0.282457	0.0631641	7.78411e-06	-
rs189825060	6:79336295:C:T	-0.282457	0.0631641	7.78411e-06	-
rs190891417	6:79331002:T:G	-0.282457	0.0631641	7.78411e-06	-
rs192587562	6:79336157:C:T	-0.282457	0.0631641	7.78411e-06	-
rs193107813	6:79327606:C:T	-0.282457	0.0631641	7.78411e-06	-
rs6454064	6:79333239:G:T	-0.282457	0.0631641	7.78411e-06	-
rs6454065	6:79333328:G:T	-0.282457	0.0631641	7.78411e-06	-
rs6932494	6:79328149:G:A	-0.282457	0.0631641	7.78411e-06	-
rs76224372	6:79332344:A:G	-0.282457	0.0631641	7.78411e-06	-
rs528216730	2:29852980:A:T	1.40666	0.314573	7.78902e-06	ALK
rs568093032	5:114696073:C:A	1.10234	0.246539	7.80358e-06	-
rs137884112	14:20796168:A:G	-1.10771	0.247844	7.87204e-06	CCNB1IP1
rs560737808	2:32612554:G:C	-0.619089	0.138518	7.87266e-06	BIRC6
rs145023195	8:47318627:G:A	0.408397	0.0914355	7.9785e-06	-
rs150446697	8:47318551:A:G	0.408397	0.0914355	7.9785e-06	-
rs566636862	6:79356242:ATATCCCCTT:A	-0.28657	0.0641916	8.06115e-06	-
rs566674645	6:79353495:CTGCAGAACAGCAAATAT:C	-0.288973	0.0647456	8.10228e-06	-
rs562358704	11:1221303:A:G	0.649619	0.145569	8.12463e-06	MUC5AC
rs540267499	1:174750425:T:C	-0.464621	0.104139	8.16462e-06	RABGAP1L
rs115434033	4:143152067:C:T	-0.444698	0.0997142	8.23516e-06	INPP4B
rs512671	1:109635398:A:G	0.084988	0.0190691	8.34632e-06	TMEM167B
rs576335336	10:7340733:G:A	0.960944	0.215648	8.37586e-06	SFMBT2
rs56177246	5:151252935:C:T	0.464205	0.104184	8.3937e-06	GLRA1
rs115747602	8:47649910:G:A	0.412658	0.0926835	8.5235e-06	-
rs77570767	6:1085719:C:T	0.511952	0.114993	8.53628e-06	-
rs6931841	6:79327941:C:T	-0.280586	0.0630761	8.68225e-06	-
rs112084073	8:47305609:C:T	0.405536	0.0912807	8.91247e-06	-
rs550915351	6:79347198:G:A	-0.285013	0.0641623	8.94047e-06	-
rs570240169	6:79345290:GCTGT:G	-0.285013	0.0641623	8.94047e-06	-
rs115653518	2:32623030:A:G	-0.611353	0.13764	8.9566e-06	BIRC6
rs185828973	2:32623889:C:T	-0.611353	0.13764	8.9566e-06	BIRC6
rs191189452	6:79350888:C:T	-0.284934	0.0641625	8.99252e-06	-
rs529927651	6:79353537:T:C	-0.284934	0.0641625	8.99252e-06	-
rs538952977	6:79360271:G:A	-0.284934	0.0641625	8.99252e-06	-
rs7772851	6:79359319:C:T	-0.284934	0.0641625	8.99252e-06	-
rs556851313	12:114243604:G:C	-0.534186	0.120294	8.99796e-06	-
rs6737424	2:237196072:A:G	0.155964	0.0351256	9.01858e-06	-
rs112469131	8:47324526:C:T	0.40278	0.0907801	9.15868e-06	-
rs144813256	6:112855497:C:T	-0.32009	0.0721831	9.26369e-06	-
rs58228666	11:133287144:T:C	0.0932424	0.0210316	9.30606e-06	OPCML
rs145653171	11:134605161:G:A	0.15208	0.0343147	9.37089e-06	-
rs73814167	4:31758118:T:G	0.393335	0.0887804	9.43672e-06	-
rs1377336	8:27890858:G:A	0.107943	0.0243683	9.47094e-06	NUGGC
rs147214648	14:33261706:A:G	0.343709	0.077596	9.47832e-06	AKAP6
rs61749251	11:95825755:G:C	0.699075	0.157853	9.51428e-06	MAML2
rs116725456	6:79315451:C:T	-0.276762	0.0625037	9.54603e-06	-
rs188893586	6:79319495:A:G	-0.276762	0.0625037	9.54603e-06	-
rs7912833	10:114304130:A:G	0.352546	0.0796193	9.5479e-06	VTI1A
rs114321631	2:30973013:T:C	-0.392214	0.0886239	9.65007e-06	CAPN13
rs114957157	13:79941896:T:G	0.118208	0.0267117	9.66283e-06	RBM26
rs12167828	22:23974182:T:C	0.385378	0.0871112	9.72261e-06	DRICH1
rs140252993	13:75184397:A:C	0.63242	0.142996	9.78313e-06	-
rs537094374	8:47295673:A:G	0.404534	0.0914734	9.79291e-06	-
rs576863672	11:20724604:A:G	1.41568	0.320193	9.84201e-06	NELL1
rs147467779	6:110747265:C:T	1.12758	0.255036	9.84661e-06	SLC22A16
rs114328842	8:47295694:C:T	0.404384	0.091473	9.8664e-06	-
rs148846582	3:112482419:G:A	-1.168	0.264258	9.90734e-06	-
rs4926272	19:13448960:C:G	-0.0987691	0.0223469	9.91176e-06	CACNA1A
rs114569303	7:138928780:G:A	0.712572	0.16124	9.93372e-06	UBN2
rs188471185	5:115580864:G:A	1.04624	0.23679	9.97424e-06	COMMD10
rs75041503	1:90657474:C:T	0.350774	0.0793985	9.99988e-06	-

## Sheet: Supplementary Table 2
Supplementary Table 2. Top variants identifed in MVP AFR cohort GWAS for extraversion
rsID	Position	BETA	SE	P	Gene
rs566698714	18:64689480:T:C	0.906615	0.178804	3.99129e-07	-
rs28613006	22:29087142:G:C	-0.233582	0.0461828	4.26506e-07	CHEK2
rs548065318	1:75565008:C:G	-0.820992	0.163468	5.13176e-07	-
rs75483367	5:78304651:C:T	-0.937111	0.188634	6.80336e-07	DMGDH
rs144892273	3:144947543:G:A	-0.399682	0.0806443	7.22869e-07	-
rs73516635	11:69187407:T:C	0.187452	0.0378555	7.39117e-07	-
rs148837155	3:144944166:T:C	-0.398785	0.0806407	7.64479e-07	-
rs377660081	3:144942560:C:T	-0.398785	0.0806407	7.64479e-07	-
rs191610623	18:41723052:T:A	-0.775247	0.157118	8.08992e-07	-
rs57351394	4:152059431:C:T	0.274974	0.055748	8.16097e-07	SH3D19
rs146835856	4:157732768:A:G	0.330485	0.0670046	8.16856e-07	PDGFC
rs150596304	4:157726793:AGAGTTGGTTG:A	0.35239	0.0717695	9.15104e-07	PDGFC
rs185881339	1:75378061:T:A	-0.681232	0.138762	9.18302e-07	-
rs116754112	3:66754258:C:A	-0.27447	0.0559555	9.38129e-07	-
rs190085458	3:66754734:A:T	-0.27447	0.0559555	9.38129e-07	-
rs12030389	1:230963948:T:C	0.156988	0.0320355	9.60862e-07	-
rs559837400	1:114529528:C:T	-0.785691	0.160937	1.05535e-06	-
rs115420126	19:11875533:A:G	-0.200532	0.0411679	1.11522e-06	-
rs545191666	19:17348312:C:T	0.710876	0.146172	1.16005e-06	NR2F6
rs73057487	2:207758626:T:C	0.375518	0.0772189	1.16145e-06	-
rs187259784	20:56519187:C:A	-0.712407	0.1469	1.24293e-06	-
rs575167811	1:99866205:C:T	0.496474	0.102378	1.24416e-06	-
rs144388869	4:157685000:A:G	0.329425	0.06817	1.35515e-06	PDGFC
rs181063461	11:7936476:G:T	0.356228	0.0738611	1.42103e-06	-
rs547651108	11:7936653:G:A	0.356228	0.0738611	1.42103e-06	-
rs549783585	11:7934806:G:A	0.356228	0.0738611	1.42103e-06	-
rs147637518	3:66763466:C:T	-0.270114	0.0562348	1.56762e-06	-
rs550333164	1:75447910:T:G	-0.710866	0.14805	1.58162e-06	-
rs148680383	3:75532353:G:A	-0.648207	0.135495	1.72607e-06	-
rs527490273	3:75526311:G:A	-0.648207	0.135495	1.72607e-06	-
rs146692927	19:11876706:A:G	-0.197529	0.0413087	1.74517e-06	-
rs77586986	9:21750037:T:C	-0.420679	0.0879758	1.74538e-06	-
rs549452895	1:75446068:CAT:C	-0.744617	0.155904	1.79497e-06	-
rs185035208	1:75432984:T:C	-0.710545	0.148864	1.82197e-06	-
rs189546441	1:75432986:G:C	-0.710545	0.148864	1.82197e-06	-
rs186388669	13:61064974:A:G	0.320955	0.0673333	1.8813e-06	TDRD3
rs115234459	5:71678373:G:A	-0.25729	0.0540108	1.90932e-06	-
rs80300987	9:82147782:A:G	0.522306	0.110012	2.06633e-06	-
rs114201326	16:90078667:C:T	-0.170232	0.0358944	2.11934e-06	DBNDD1
rs113742298	16:58087373:C:T	0.437408	0.0922608	2.13588e-06	-
rs114078452	2:56149874:C:T	0.395336	0.0834047	2.14674e-06	EFEMP1
rs145155344	2:56151960:T:G	0.395336	0.0834047	2.14674e-06	-
rs138183487	19:11885673:C:T	-0.206963	0.0437265	2.22027e-06	ZNF441
rs143073191	11:60167213:A:G	-0.556635	0.117651	2.24114e-06	MS4A14
rs192893866	13:61083543:A:G	0.317726	0.0671664	2.25e-06	TDRD3
rs556265845	4:25726960:C:T	0.837758	0.177374	2.33256e-06	-
rs557028525	1:75400851:C:A	-0.707961	0.150031	2.3828e-06	-
rs574395556	1:75390060:T:C	-0.707961	0.150031	2.3828e-06	-
rs530241980	1:75414700:G:A	-0.692485	0.146889	2.43518e-06	-
rs75383052	2:56142656:A:T	0.392321	0.0833464	2.5229e-06	EFEMP1
rs79168087	2:56146236:G:T	0.391523	0.0833109	2.61826e-06	EFEMP1
rs138273079	10:126792807:T:C	0.982914	0.209284	2.65679e-06	-
rs138659515	4:168324838:T:C	0.461206	0.09874	3.01073e-06	-
rs79936690	16:90053648:C:A	-0.14223	0.030463	3.0399e-06	-
rs565612995	21:18466924:G:A	-0.619041	0.132618	3.0559e-06	-
rs544424939	1:75394572:C:A	-0.6906	0.148037	3.098e-06	-
rs556894199	1:75373022:T:C	-0.690344	0.148031	3.12097e-06	-
rs140240547	5:13494317:ATC:A	0.123705	0.0265638	3.22292e-06	-
rs6718038	2:110307486:T:C	0.115154	0.0247639	3.33173e-06	SEPTIN10
rs542682761	1:75388291:C:T	-0.738391	0.15885	3.35928e-06	-
rs571441014	1:75387713:T:C	-0.738391	0.15885	3.35928e-06	-
rs561904463	3:60504525:T:G	-0.654313	0.140771	3.36372e-06	FHIT
rs138481939	2:56174507:T:G	0.703475	0.151427	3.40393e-06	-
rs9445584	6:66519297:G:A	0.244283	0.0526172	3.45334e-06	-
rs34393692	11:56187225:C:T	0.880853	0.189775	3.47163e-06	-
rs11688841	2:236795801:G:A	-0.142759	0.0307945	3.56873e-06	AGAP1
rs182569483	1:75342011:C:G	-0.701317	0.151318	3.58805e-06	-
rs557832184	1:75327671:C:T	-0.701317	0.151318	3.58805e-06	-
rs569771968	1:75337269:C:T	-0.701317	0.151318	3.58805e-06	-
rs76080094	11:7949471:A:G	0.345959	0.0747234	3.67354e-06	OR10A6
rs113920427	7:87702388:A:G	-0.406042	0.08771	3.68224e-06	ADAM22
rs112850644	11:7931912:G:A	0.336955	0.0729033	3.8164e-06	-
rs77280138	6:20903660:A:G	-0.187255	0.0405215	3.83141e-06	CDKAL1
rs142131092	19:11850954:C:A	-0.170968	0.0370471	3.94876e-06	-
rs73890019	3:192851765:C:T	-0.10428	0.0226221	4.04909e-06	-
rs74242716	13:39482459:T:C	-0.111921	0.0242887	4.08195e-06	-
rs193166613	9:139463975:G:A	0.322316	0.0699627	4.10157e-06	-
rs55977949	5:158375669:G:A	0.259264	0.0563614	4.2406e-06	EBF1
rs7126734	11:93214676:T:C	0.139368	0.0303072	4.2713e-06	SMCO4
rs116448716	4:61823089:G:T	0.881285	0.191727	4.31154e-06	-
rs183849058	1:75311002:T:C	-0.699523	0.152289	4.37769e-06	-
rs560747947	1:75326249:A:G	-0.699523	0.152289	4.37769e-06	-
rs185529006	1:75361689:C:T	-0.685586	0.1493	4.40655e-06	-
rs577232158	1:75332066:T:C	-0.685586	0.1493	4.40655e-06	-
rs113286007	7:87698282:G:T	-0.40317	0.0878523	4.46669e-06	ADAM22
rs556532763	3:75542696:T:C	-0.610118	0.133253	4.69776e-06	-
rs556798636	3:75545045:A:C	-0.610118	0.133253	4.69776e-06	-
rs320677	5:103124616:G:A	0.0782149	0.0170951	4.77381e-06	-
rs139023278	19:22761436:C:A	0.245703	0.0537409	4.84901e-06	-
rs142132806	19:22760344:C:G	0.245703	0.0537409	4.84901e-06	-
rs528019085	1:75636058:A:C	-0.759037	0.166214	4.97494e-06	-
rs552506124	1:75636059:A:T	-0.759037	0.166214	4.97494e-06	-
rs577479030	1:75636963:T:G	-0.759037	0.166214	4.97494e-06	-
rs77557597	7:33817541:G:A	-0.208672	0.0457349	5.07025e-06	-
rs184935522	1:75300306:A:G	-0.696302	0.152799	5.20867e-06	-
rs186744897	1:75304949:A:G	-0.696302	0.152799	5.20867e-06	-
rs190877393	1:75299226:T:C	-0.696302	0.152799	5.20867e-06	-
rs527800383	1:75304682:A:G	-0.696302	0.152799	5.20867e-06	-
rs535192819	1:75299011:C:T	-0.696302	0.152799	5.20867e-06	-
rs547965884	1:75294686:A:G	-0.696302	0.152799	5.20867e-06	-
rs563628335	1:75308217:C:T	-0.696302	0.152799	5.20867e-06	-
rs568684438	1:75302907:G:A	-0.696302	0.152799	5.20867e-06	-
rs75340237	6:162242304:A:G	-0.163077	0.0358525	5.42109e-06	PRKN
rs535386802	1:75634678:A:G	-0.761168	0.167526	5.55072e-06	-
rs184604269	11:7955230:C:G	0.34663	0.0763107	5.58349e-06	-
rs143462571	8:5503979:C:T	0.67612	0.148964	5.67805e-06	-
rs113074478	22:26005263:G:C	0.153	0.0337287	5.74873e-06	GRK3
rs149663003	14:44851138:TC:T	0.104384	0.0230458	5.93667e-06	-
rs78861883	9:123197556:C:T	-0.225825	0.0498576	5.93673e-06	CDK5RAP2
rs202210513	17:70553605:CCAGA:C	0.170329	0.0377007	6.26711e-06	-
rs150774154	18:41808816:C:T	-0.778315	0.172323	6.30628e-06	-
rs534697533	18:41794501:A:C	-0.778315	0.172323	6.30628e-06	-
rs144330687	5:165928426:C:T	-0.747534	0.165805	6.55149e-06	-
rs561163858	4:14291895:T:A	-0.303489	0.0673474	6.6195e-06	-
rs138683092	17:60751956:G:C	0.199957	0.0443734	6.62221e-06	MRC2
rs190082946	7:134156206:C:T	0.331068	0.0735072	6.69573e-06	-
rs533738896	1:75636042:TG:T	-0.805908	0.178964	6.71778e-06	-
rs13303208	12:123885917:G:A	0.0697868	0.0155016	6.75877e-06	KMT5A
rs111238952	7:87742679:C:T	-0.391293	0.0869237	6.76902e-06	ADAM22
rs371636279	21:18611246:T:C	-0.516753	0.11487	6.86485e-06	-
rs538812091	1:75666437:C:T	-0.766602	0.17054	6.97675e-06	-
rs3857583	6:43858216:C:T	-0.143433	0.0319093	6.98025e-06	-
rs79699703	9:111010637:A:G	0.46109	0.102718	7.18463e-06	-
rs189866196	21:18572569:C:T	-0.519837	0.115828	7.21453e-06	-
rs535535296	1:75712898:T:A	-0.818932	0.182482	7.22306e-06	SLC44A5
rs183714242	21:18602019:C:T	-0.51388	0.114668	7.43942e-06	-
rs562399172	1:8031730:C:T	0.47711	0.106467	7.44534e-06	PARK7
rs9453419	6:66524905:A:C	0.211249	0.0471613	7.5148e-06	-
rs575616522	1:75674685:GAAT:G	-0.802475	0.179165	7.52584e-06	SLC44A5
rs555266225	1:75345940:A:G	-0.71857	0.160435	7.52939e-06	-
rs566978278	1:75343579:G:A	-0.71857	0.160435	7.52939e-06	-
rs12908008	15:72490170:C:G	-0.460928	0.102968	7.61743e-06	-
rs570664060	1:75668556:CAAAG:C	-0.801796	0.179184	7.67753e-06	SLC44A5
rs143018325	3:143406777:T:C	0.514061	0.114898	7.70169e-06	SLC9A9
rs143919825	10:25474731:G:A	-0.188441	0.0421244	7.72373e-06	GPR158
rs548480382	2:131181654:G:T	0.8616	0.192692	7.7984e-06	-
rs139939479	5:13504839:ATAAC:A	0.123062	0.0275223	7.79942e-06	-
rs59579217	10:13949312:G:A	-0.157201	0.0351762	7.88696e-06	FRMD4A
rs60354672	16:90098360:G:A	-0.164398	0.036797	7.93363e-06	GAS8
rs530465117	8:133505320:C:CAT	-1.05321	0.235772	7.95684e-06	-
rs146476477	17:70559791:G:A	0.239028	0.0535106	7.9619e-06	-
rs187265885	7:134149179:C:G	0.403858	0.0904169	7.97371e-06	-
rs536614733	1:75574383:T:C	-0.813753	0.182195	7.98293e-06	-
rs143356622	6:70225213:G:A	0.0790099	0.0176927	8.00855e-06	-
rs115708380	14:76102217:G:A	-0.219313	0.0491324	8.08288e-06	FLVCR2
rs548332124	18:41779617:G:A	-0.762675	0.170961	8.18205e-06	-
rs118048692	14:24421375:C:T	-0.151944	0.034074	8.25336e-06	-
rs9453407	6:66516941:G:A	0.239274	0.0536702	8.2919e-06	-
rs9453410	6:66519125:G:A	0.239274	0.0536702	8.2919e-06	-
rs146005483	5:28223293:G:A	-0.167106	0.0374986	8.3655e-06	-
rs17145578	10:9278548:T:G	0.20454	0.0459216	8.45266e-06	-
rs75818046	16:3190685:T:C	0.236688	0.0531489	8.48471e-06	ZNF213
rs17378840	5:71742156:G:A	-0.107485	0.0241361	8.48568e-06	ZNF366
rs193195669	2:152224377:A:T	0.233826	0.0525495	8.63061e-06	TNFAIP6
rs73283898	16:90094974:G:A	-0.15919	0.0357761	8.63117e-06	GAS8
rs77406017	11:18276013:G:T	-0.170252	0.0382633	8.63684e-06	-
rs141864271	18:41782086:T:C	-0.760836	0.171076	8.72279e-06	-
rs150776801	18:41778201:A:G	-0.760836	0.171076	8.72279e-06	-
rs541872954	18:41781112:A:G	-0.760836	0.171076	8.72279e-06	-
rs571161488	18:41782165:C:T	-0.760836	0.171076	8.72279e-06	-
rs373832710	21:18445507:G:A	-0.557016	0.125278	8.76826e-06	-
rs80169478	1:79571098:C:T	0.401166	0.0902342	8.78463e-06	-
rs62052225	16:90021569:T:C	-0.111648	0.0251459	9.02607e-06	DEF8
rs116217733	2:236513009:C:G	-0.109578	0.0246812	9.03644e-06	AGAP1
rs11540666	19:11473358:C:G	-0.315062	0.0709683	9.04809e-06	PLPPR2
rs75860218	3:1180175:T:C	-0.135245	0.0304665	9.06271e-06	CNTN6
rs141352756	6:66512212:T:C	0.238042	0.0536375	9.11148e-06	-
rs143066022	9:28057528:T:TAC	0.0831104	0.0187288	9.12838e-06	LINGO2
rs141254906	8:3634377:T:A	-0.876049	0.19747	9.17985e-06	CSMD1
rs533994406	1:75669119:G:T	-0.758713	0.171058	9.22006e-06	SLC44A5
rs116658347	6:104981667:C:T	0.23302	0.0525624	9.31448e-06	-
rs568292157	1:55468477:A:T	0.693186	0.156367	9.32149e-06	BSND
rs601626	11:107187773:G:A	0.0712062	0.0160718	9.43264e-06	-
rs146213818	2:206031301:G:A	0.798371	0.180204	9.43849e-06	PARD3B
rs12989658	2:134462988:C:T	-0.0696906	0.0157333	9.47717e-06	-
rs532437133	1:75659319:A:G	-0.758119	0.171239	9.57576e-06	-
rs75261676	9:124294752:G:C	0.175265	0.0395881	9.57729e-06	-
rs545502812	1:75622161:A:G	-1.13527	0.256501	9.63172e-06	LHX8
rs573839399	1:75688902:G:A	-0.759372	0.171705	9.7873e-06	SLC44A5
rs528985721	1:75650002:A:G	-0.762325	0.172381	9.79682e-06	-
rs531364368	1:75656836:C:G	-0.762325	0.172381	9.79682e-06	-
rs532371011	1:75646607:G:T	-0.762325	0.172381	9.79682e-06	-
rs536278883	1:75641073:T:A	-0.762325	0.172381	9.79682e-06	-
rs540150215	1:75649557:T:C	-0.762325	0.172381	9.79682e-06	-
rs541612441	1:75657425:A:T	-0.762325	0.172381	9.79682e-06	-
rs557015667	1:75646062:C:A	-0.762325	0.172381	9.79682e-06	-
rs561646415	1:75639268:C:T	-0.762325	0.172381	9.79682e-06	-
rs567533668	1:75652148:G:T	-0.762325	0.172381	9.79682e-06	-
rs570108045	1:75656281:A:C	-0.762325	0.172381	9.79682e-06	-
rs576249210	1:75650917:G:C	-0.762325	0.172381	9.79682e-06	-
rs554869288	3:1180036:CTT:C	-0.13673	0.0309215	9.81805e-06	CNTN6
rs56059523	2:204123832:T:C	-0.227345	0.0514197	9.84071e-06	CYP20A1
rs115991771	8:1468055:G:A	-0.300593	0.068005	9.89511e-06	DLGAP2
rs533241153	1:75672760:G:A	-0.755887	0.17106	9.95638e-06	SLC44A5
rs551734661	1:75672761:G:C	-0.755887	0.17106	9.95638e-06	SLC44A5
rs200479071	5:10243593:G:GA	-0.0970989	0.0219768	9.98278e-06	ATPSCKMT

## Sheet: Supplementary Table 3
Supplementary Table 3. Top variants identifed in MVP AFR cohort GWAS for agreeableness
rsID	Position	BETA	SE	P	Gene
rs2393573	10:61657500:G:C	-0.105584	0.0182645	7.50261e-09	CCDC6
rs112726823	4:86496024:C:T	-0.720327	0.13031	3.26816e-08	ARHGAP24
rs154514	5:122192446:A:G	0.161046	0.0299431	7.56806e-08	SNX24
rs150341673	4:86474084:G:A	-0.703151	0.134131	1.59633e-07	ARHGAP24
rs189402349	4:86513131:G:T	-0.887446	0.170614	1.98928e-07	ARHGAP24
rs142412505	4:137145778:T:C	-0.806163	0.1553	2.10458e-07	-
rs143451242	4:137154025:A:T	-0.806163	0.1553	2.10458e-07	-
rs144718260	4:137148413:G:T	-0.806163	0.1553	2.10458e-07	-
rs144732212	4:137156007:C:T	-0.806163	0.1553	2.10458e-07	-
rs150333950	4:137157730:C:T	-0.806163	0.1553	2.10458e-07	-
rs151272015	4:137141649:C:T	-0.806163	0.1553	2.10458e-07	-
rs185104948	4:86438976:C:T	-0.71952	0.140589	3.10722e-07	ARHGAP24
rs577146383	4:86586107:A:T	-0.735677	0.143749	3.10924e-07	ARHGAP24
rs147026183	2:25868008:T:C	-0.235884	0.046221	3.35527e-07	DTNB
rs11825533	11:15216556:G:A	-0.112878	0.0223541	4.45259e-07	INSC
rs182697804	21:26326894:A:G	-0.378632	0.0754653	5.26854e-07	-
rs143637244	4:137172144:C:T	-0.773071	0.154345	5.50898e-07	-
rs138854553	4:137171235:A:G	-0.772416	0.154362	5.6475e-07	-
rs149559849	4:137176814:C:T	-0.772416	0.154362	5.6475e-07	-
rs62009474	15:96597708:G:A	0.119811	0.0240759	6.51175e-07	-
rs147386442	4:137173119:C:T	-0.746721	0.151667	8.54649e-07	-
rs183022286	16:11224268:C:G	-0.467495	0.0953617	9.51663e-07	CLEC16A
rs112034040	5:110869010:T:G	-0.358907	0.073524	1.05793e-06	-
rs184111606	4:86411270:T:G	-0.80653	0.165433	1.09189e-06	ARHGAP24
rs77218928	9:29895909:A:C	-0.0963799	0.0198006	1.13543e-06	-
rs145450118	2:222282601:G:T	1.02742	0.211617	1.20911e-06	-
rs145911960	2:222276488:A:G	1.02742	0.211617	1.20911e-06	-
rs146203784	2:222279822:G:A	1.02742	0.211617	1.20911e-06	-
rs115359142	3:54254279:G:A	-0.173041	0.0356487	1.2152e-06	CACNA2D3
rs114835852	5:110877818:G:T	-0.366331	0.0756016	1.26853e-06	-
rs188421699	3:54252040:G:A	-0.172258	0.0355555	1.27355e-06	CACNA2D3
rs115071175	3:54294954:C:T	-0.188281	0.0389184	1.31872e-06	CACNA2D3
rs115580071	16:17014978:A:G	0.229578	0.0474648	1.32563e-06	-
rs75188246	5:110873973:T:C	-0.365613	0.0756337	1.34439e-06	-
rs528358350	4:96508718:C:T	-0.758438	0.157342	1.43997e-06	-
rs556608147	4:86588131:G:A	-0.684559	0.142353	1.52458e-06	ARHGAP24
rs139068049	2:222289172:A:G	1.04183	0.216863	1.5617e-06	EPHA4
rs114929026	3:54244686:C:G	-0.171123	0.0356441	1.58689e-06	CACNA2D3
rs140990357	2:222285684:C:A	1.04629	0.218207	1.63454e-06	EPHA4
rs371366270	2:191878409:G:A	-1.12645	0.234952	1.63914e-06	STAT1
rs551924128	20:62477272:A:G	-0.820278	0.172364	1.95413e-06	-
rs142628928	4:137146947:C:A	-0.765677	0.161044	1.99832e-06	-
rs115927443	1:208465346:A:G	0.396909	0.083877	2.23233e-06	-
rs185006537	1:208463560:G:A	0.396909	0.083877	2.23233e-06	-
rs115809702	5:110879555:T:C	-0.359822	0.0760551	2.24296e-06	-
rs186172204	5:110873100:A:G	-0.359822	0.0760551	2.24296e-06	-
rs139655429	2:181487432:C:A	-0.311781	0.0660192	2.3387e-06	-
rs17010564	4:86578114:T:A	-0.600388	0.127293	2.40866e-06	ARHGAP24
rs554917525	16:11104645:C:T	-0.395932	0.0840543	2.48232e-06	CLEC16A
rs77589263	15:85408893:A:G	1.00969	0.214472	2.51489e-06	ALPK3
rs140386050	5:174613165:G:A	-0.586941	0.124775	2.56177e-06	-
rs76599012	10:77557377:T:C	-0.156748	0.033323	2.56326e-06	LRMDA
rs114645957	3:54306914:G:A	-0.188019	0.0400406	2.66789e-06	CACNA2D3
rs11854528	15:100877006:T:C	-0.11437	0.024362	2.6824e-06	ADAMTS17
rs184850476	6:8355416:A:G	-0.848264	0.18093	2.76554e-06	-
rs140344603	17:70435292:A:AC	0.104532	0.0222962	2.76579e-06	-
rs151238891	2:222275655:G:C	0.73878	0.158067	2.96825e-06	-
rs147139856	5:76011833:G:T	0.184323	0.0394821	3.04615e-06	-
rs139005499	3:111788290:T:G	-0.316407	0.0678413	3.11498e-06	TMPRSS7
rs151110940	1:171404740:C:T	-0.342221	0.0734272	3.16434e-06	-
rs149915858	8:125827386:C:T	-0.440574	0.09462	3.23329e-06	-
rs374730065	8:125827150:A:C	-0.440574	0.09462	3.23329e-06	-
rs551696861	4:158386440:A:C	-1.07804	0.231616	3.26182e-06	-
rs566344729	19:4803695:C:T	-1.09377	0.235732	3.49988e-06	-
rs113279586	3:133100465:G:A	0.180168	0.0389012	3.64588e-06	TMEM108
rs151229021	9:107265199:A:T	0.408045	0.0881098	3.65161e-06	-
rs80290232	9:107266587:T:G	0.408045	0.0881098	3.65161e-06	OR13F1
rs79252171	3:99876130:T:C	0.23605	0.0509778	3.66323e-06	CMSS1
rs149822089	2:222268295:A:C	0.730071	0.157678	3.66883e-06	-
rs142194548	5:65359223:A:G	-1.04733	0.226521	3.78735e-06	ERBIN
rs186957586	2:222273639:C:T	1.14972	0.248794	3.83118e-06	-
rs562192797	5:71499206:A:T	-0.954138	0.206474	3.8321e-06	MAP1B
rs68096550	3:54296126:T:C	-0.106029	0.0229687	3.92297e-06	CACNA2D3
rs181102282	2:190092946:A:C	-0.446015	0.0966947	3.99183e-06	-
rs147164414	15:89385612:T:G	-0.153354	0.0332604	4.02845e-06	ACAN
rs113428050	9:38653144:G:C	0.217151	0.0471418	4.114e-06	-
rs7008774	8:6084755:A:C	0.106017	0.0230306	4.17463e-06	-
rs72713215	4:136474176:C:T	0.10913	0.0237724	4.43592e-06	-
rs371064115	2:68417093:T:C	1.20222	0.261959	4.46317e-06	PPP3R1
rs315496	17:30036994:C:G	-0.104762	0.0228325	4.48567e-06	-
rs142416629	11:8889577:T:C	-0.728689	0.158959	4.57622e-06	-
rs79273746	5:65377221:C:G	-1.03815	0.226567	4.62069e-06	ERBIN
rs540823957	12:110308275:AAAAAT:A	0.0707225	0.0154392	4.65129e-06	-
rs545077603	4:137196162:ATCT:A	-0.722435	0.157727	4.6609e-06	-
rs143654864	4:137201671:A:G	-0.712993	0.155704	4.68596e-06	-
rs114858478	3:99736394:T:C	0.251488	0.055036	4.90694e-06	CMSS1
rs145871050	6:8317292:C:G	-0.84183	0.184306	4.95277e-06	-
rs189590462	15:89077859:C:T	-0.656121	0.143773	5.04772e-06	DET1
rs147871239	2:43811527:T:C	-0.700928	0.15362	5.06813e-06	THADA
rs10127815	1:208473413:T:G	0.385529	0.0846199	5.23292e-06	-
rs10127942	1:208473593:G:T	0.385529	0.0846199	5.23292e-06	-
rs115868549	1:208470917:G:T	0.385529	0.0846199	5.23292e-06	-
rs116557186	1:208478059:T:C	0.385529	0.0846199	5.23292e-06	-
rs78242493	3:99688349:G:A	0.170182	0.0373707	5.28552e-06	CMSS1
rs139060388	1:208484079:C:A	0.400955	0.0880784	5.32714e-06	-
rs187060501	3:108992116:G:A	-0.552375	0.121518	5.49738e-06	-
rs75572185	3:99792877:C:T	0.246911	0.0543299	5.52271e-06	CMSS1
rs79990752	3:99817380:A:G	0.246911	0.0543299	5.52271e-06	CMSS1
rs74394821	6:45821863:G:T	-0.21742	0.0478753	5.60885e-06	-
rs192337723	15:89064740:G:T	-0.663643	0.14616	5.63182e-06	DET1
rs115351263	5:110895601:C:A	-0.350264	0.077217	5.75139e-06	-
rs74479499	3:99775946:G:C	0.24682	0.0544376	5.80855e-06	CMSS1
rs144420862	16:11205561:C:G	-0.274448	0.0606285	6.01218e-06	CLEC16A
rs73190720	8:6080973:A:C	-0.187409	0.0414053	6.02688e-06	-
rs60652246	6:36122025:T:C	0.267069	0.0590366	6.09629e-06	-
rs113081672	7:3329496:G:C	-0.997858	0.220624	6.12218e-06	-
rs577906354	16:86792647:C:T	-0.713191	0.15789	6.29415e-06	-
rs35811493	4:82699115:C:T	-0.08422	0.0186459	6.29998e-06	-
rs185710835	16:11200855:A:G	-0.27346	0.0606046	6.43857e-06	CLEC16A
rs193125206	16:11199408:C:A	-0.27346	0.0606046	6.43857e-06	CLEC16A
rs10520595	15:86128717:C:T	0.0781778	0.0173314	6.48261e-06	AKAP13
rs367893346	9:33412188:T:A	-0.468866	0.103948	6.48862e-06	-
rs115494882	18:31174662:A:G	0.170458	0.037791	6.48939e-06	ASXL3
rs192664109	11:133720860:G:A	-0.469524	0.104096	6.49036e-06	-
rs562221591	11:133723300:A:C	-0.469524	0.104096	6.49036e-06	-
rs76182699	15:26333770:A:G	-0.177625	0.0394246	6.64707e-06	-
rs147982718	2:26843590:T:G	-0.923302	0.205326	6.92407e-06	CIB4
rs187736054	1:208482897:G:A	0.382465	0.085084	6.97662e-06	-
rs73226563	13:79607442:C:T	0.340033	0.075698	7.08161e-06	-
rs1939577	11:93367324:A:G	-0.0798549	0.0177815	7.11749e-06	-
rs55788242	3:87847899:A:C	0.08041	0.0179309	7.33631e-06	HTR1F
rs268491	5:9394514:C:G	0.0669674	0.0149388	7.39321e-06	SEMA5A
rs149447966	4:64436827:G:A	-0.859702	0.19232	7.84324e-06	-
rs56303924	15:101008164:T:C	-0.0681167	0.0152399	7.86297e-06	CERS3
rs185735175	1:229313983:T:A	0.169392	0.0379023	7.87946e-06	-
rs189219564	16:11182906:G:A	-0.272313	0.0609343	7.88711e-06	CLEC16A
rs116114511	3:99714088:A:T	0.243808	0.0546157	8.06966e-06	CMSS1
rs79530764	6:83791654:C:T	0.311829	0.0698875	8.15228e-06	DOP1A
rs2516327	10:83977069:G:T	0.190712	0.0428038	8.39837e-06	NRG3
rs192660585	2:181459015:T:C	-0.417849	0.0937886	8.40892e-06	-
rs2808538	9:101344709:C:T	-0.198036	0.0444625	8.45685e-06	GABBR2
rs115297032	1:208491746:C:G	0.37905	0.0851384	8.52981e-06	-
rs192777860	1:208486084:C:A	0.37905	0.0851384	8.52981e-06	-
rs80229731	1:208492948:A:T	0.37905	0.0851384	8.52981e-06	-
rs145582960	5:174605379:G:A	-0.47768	0.107303	8.54815e-06	-
rs180677428	4:82378467:G:A	-0.756775	0.170068	8.62286e-06	RASGEF1B
rs80163863	15:77630398:G:C	0.214965	0.0483105	8.62969e-06	PEAK1
rs188472559	12:29983252:G:A	-0.464246	0.10441	8.76332e-06	-
rs10015719	4:91849058:G:T	0.4802	0.108037	8.82722e-06	CCSER1
rs527968286	3:108859323:C:T	-0.598478	0.134748	8.96457e-06	C3orf85
rs11861769	16:13871313:G:A	0.0720706	0.016229	8.99053e-06	-
rs183028892	15:58001905:T:A	0.435178	0.0980022	9.00532e-06	POLR2M
rs187563269	15:58001906:T:A	0.435178	0.0980022	9.00532e-06	POLR2M
rs201075029	1:229312837:CCT:C	0.16768	0.0377639	9.01689e-06	-
rs568735646	4:158639486:C:T	-0.877523	0.197657	9.04166e-06	-
rs537157950	3:141932259:G:A	-0.808989	0.182228	9.04983e-06	GK5
rs76367117	13:85887914:C:T	-0.108233	0.0243932	9.15142e-06	-
rs74799736	13:85884110:C:A	-0.108037	0.0243494	9.15596e-06	-
rs76050178	1:208479255:A:G	0.378416	0.0853011	9.18494e-06	-
rs190184492	2:190258681:C:G	-0.440604	0.0993358	9.21644e-06	-
rs533392879	3:108671644:AC:A	-0.516878	0.116627	9.37213e-06	GUCA1C
rs77014509	6:83778439:C:T	0.312115	0.0704452	9.42846e-06	DOP1A
rs115691741	4:4909385:A:G	0.274411	0.0619426	9.45094e-06	-
rs5820523	17:42174825:G:GC	-0.0843773	0.0190573	9.56192e-06	HDAC5
rs78947300	13:85884502:A:G	-0.107793	0.0243488	9.58483e-06	-
rs76399842	2:190378317:G:A	-0.335054	0.0756889	9.59932e-06	-
rs74960895	15:76559944:G:T	0.228547	0.0516345	9.62076e-06	ETFA
rs75417168	6:83804528:C:G	0.326048	0.0736729	9.64862e-06	DOP1A
rs541115693	8:24697279:G:A	-0.771271	0.174331	9.71338e-06	-
rs115901972	2:190134180:T:C	-0.783318	0.177089	9.75227e-06	-
rs538899274	4:86866088:C:T	-0.417989	0.0945187	9.79845e-06	ARHGAP24
rs549670081	12:52346669:T:A	-1.12742	0.255042	9.8786e-06	ACVR1B
rs7748804	6:83857040:C:T	0.321487	0.0727282	9.88495e-06	DOP1A

## Sheet: Supplementary Table 4
Supplementary Table 4. Top variants identifed in MVP AFR cohort GWAS for conscientiousness
rsID	Position	BETA	SE	P	Gene
rs61597223	12:3373737:A:G	0.116976	0.0218688	8.90553e-08	TSPAN9
rs4243669	14:84477484:A:C	0.133614	0.0258375	2.33837e-07	-
rs116822346	4:31291978:A:G	-0.318352	0.0619343	2.76126e-07	-
rs147705437	6:77073776:G:A	-0.667361	0.130071	2.90312e-07	-
rs145633809	16:4665200:G:T	-0.5498	0.110142	6.0157e-07	-
rs144806209	6:77112132:C:T	-0.398658	0.0803637	7.06138e-07	-
rs10015227	4:22752120:A:G	-0.565665	0.11407	7.12489e-07	-
rs6937605	6:36659932:C:T	-0.0888336	0.0179401	7.39544e-07	-
rs149589499	3:59950684:T:C	-0.381484	0.077072	7.47074e-07	FHIT
rs185281589	6:76957602:G:T	-0.440905	0.0891014	7.52279e-07	-
rs61455877	6:17388355:T:C	0.1458	0.0294684	7.54877e-07	-
rs114953379	6:77124459:A:G	-0.395742	0.080052	7.70992e-07	-
rs147972994	6:77131315:G:A	-0.395742	0.080052	7.70992e-07	-
rs577434368	6:77129113:G:C	-0.395742	0.080052	7.70992e-07	-
rs78353108	6:77060731:T:C	-0.406437	0.0822831	7.8723e-07	-
rs144158443	6:76945349:G:A	-0.440086	0.089106	7.89631e-07	-
rs185653292	6:76952893:G:T	-0.440086	0.089106	7.89631e-07	-
rs79655427	6:77127755:C:T	-0.464151	0.094089	8.13424e-07	-
rs78124580	6:77052014:G:A	-0.406107	0.0823247	8.13882e-07	-
rs146628842	6:77135859:G:A	-0.398144	0.0808001	8.3699e-07	-
rs115764936	6:77133633:G:A	-0.39812	0.0808001	8.38237e-07	-
rs75463864	6:77136476:A:T	-0.39812	0.0808001	8.38237e-07	-
rs531179705	6:77139249:A:T	-0.400324	0.0813004	8.52106e-07	-
rs142768612	6:77140697:C:T	-0.399768	0.0813062	8.84e-07	-
rs145544943	6:77141672:A:G	-0.399768	0.0813062	8.84e-07	-
rs150143994	6:77140001:C:T	-0.399768	0.0813062	8.84e-07	-
rs373638402	6:77138746:C:T	-0.399768	0.0813062	8.84e-07	-
rs149880791	6:77142603:C:G	-0.399719	0.081299	8.84758e-07	-
rs149874202	2:106163071:G:A	-1.22932	0.250264	9.05483e-07	-
rs140400392	6:77082535:T:C	-0.39796	0.0810207	9.06797e-07	-
rs547669684	6:76948265:A:C	-0.436059	0.0888901	9.36022e-07	-
rs74523557	6:14775596:A:C	-1.26297	0.257482	9.3854e-07	-
rs140390154	6:77039013:T:G	-0.407991	0.083314	9.77756e-07	-
rs540857378	22:29524876:A:G	-0.907206	0.185381	9.94201e-07	KREMEN1
rs530699780	1:21828549:T:A	-0.222957	0.0455671	9.98319e-07	-
rs74734779	6:77021582:G:C	-0.413718	0.0846005	1.01198e-06	-
rs10164116	18:736208:A:G	0.130471	0.0266865	1.01843e-06	YES1
rs78894823	6:77105158:C:T	-0.485349	0.0993232	1.03111e-06	-
rs116700930	19:48603672:C:T	-0.323865	0.0663228	1.04905e-06	PLA2G4C
rs144853324	6:77036541:T:C	-0.407095	0.0834012	1.05974e-06	-
rs9879929	3:130148914:C:T	0.152788	0.0313088	1.06582e-06	COL6A5
rs540832076	8:94725323:C:T	-1.17487	0.240759	1.06666e-06	CIBAR1
rs150529608	6:77145200:G:A	-0.395011	0.0812167	1.15783e-06	-
rs540103311	6:77085200:T:A	-0.485165	0.0997875	1.16772e-06	-
rs79384812	9:120048050:C:T	-0.43629	0.0898711	1.21191e-06	ASTN2
rs9965104	18:66578723:C:T	-0.238902	0.0492897	1.26006e-06	CCDC102B
rs188052434	13:91312439:A:G	0.556235	0.114887	1.29408e-06	-
rs115191681	6:77053596:G:T	-0.460621	0.0953304	1.35909e-06	-
rs143307989	6:77146543:G:A	-0.393622	0.0815406	1.39032e-06	-
rs146479089	6:77146350:A:G	-0.393622	0.0815406	1.39032e-06	-
rs76459300	6:77144859:C:A	-0.393622	0.0815406	1.39032e-06	-
rs111235722	7:113063077:G:A	-0.398305	0.0826047	1.42911e-06	-
rs141075837	22:29505795:G:A	-0.902803	0.187275	1.43686e-06	KREMEN1
rs536991812	22:29506210:A:G	-0.902803	0.187275	1.43686e-06	KREMEN1
rs139123401	6:77001187:A:G	-0.411066	0.0853109	1.45349e-06	-
rs74492378	6:77000258:A:G	-0.411066	0.0853109	1.45349e-06	-
rs140027909	6:77006344:T:C	-0.411032	0.0853089	1.45553e-06	-
rs141192860	6:76999293:T:A	-0.411032	0.0853089	1.45553e-06	-
rs147982139	6:76982550:C:A	-0.411032	0.0853089	1.45553e-06	-
rs185043293	6:77007735:T:G	-0.411032	0.0853089	1.45553e-06	-
rs79457937	6:76983161:C:T	-0.411032	0.0853089	1.45553e-06	-
rs111572993	7:113096839:C:T	-0.431245	0.0896487	1.51325e-06	-
rs78598322	10:107037380:G:A	-0.644657	0.134087	1.53338e-06	-
rs574955045	22:29553356:G:A	-0.908384	0.18896	1.53692e-06	-
rs145293849	6:76936728:A:T	-0.44189	0.0919568	1.55143e-06	-
ss1388023697	12:6924179:C:T	-1.25902	0.262029	1.55552e-06	-
rs527856645	6:76993351:TC:T	-0.422018	0.0879001	1.58508e-06	-
rs75895581	6:76982924:G:C	-0.409522	0.0853083	1.5899e-06	-
rs142541222	14:28815172:T:C	1.05293	0.219474	1.61371e-06	-
rs545131881	6:77177795:A:G	-0.463545	0.0968103	1.69057e-06	-
rs187949067	22:29557270:C:T	-0.906355	0.189326	1.69818e-06	-
rs9352300	6:77058946:C:T	-0.372627	0.0778503	1.7051e-06	-
rs138268718	6:76944046:A:G	-0.440014	0.0919666	1.72181e-06	-
rs141173366	6:76942836:C:T	-0.440014	0.0919666	1.72181e-06	-
rs145175442	6:76943099:T:C	-0.440014	0.0919666	1.72181e-06	-
rs150762292	6:77155021:T:A	-0.390304	0.0816054	1.73625e-06	-
rs141156612	6:77148188:A:G	-0.39113	0.0817808	1.73767e-06	-
rs151272272	6:77146749:C:T	-0.39113	0.0817808	1.73767e-06	-
rs75462772	6:77148077:C:G	-0.39113	0.0817808	1.73767e-06	-
rs76118990	6:77174895:A:G	-0.461889	0.0966139	1.75399e-06	-
rs144705998	6:76965233:G:A	-0.420961	0.0880605	1.75769e-06	-
rs139368087	6:77183742:A:G	-0.464764	0.0972597	1.77315e-06	-
rs577443838	2:240223174:T:A	-0.21851	0.0457702	1.81337e-06	HDAC4
rs140152056	6:77166250:T:G	-0.393041	0.0823423	1.82078e-06	-
rs9577443	13:113704182:C:T	0.0773958	0.0162172	1.82807e-06	MCF2L
rs74605638	6:77165947:C:A	-0.391865	0.0821848	1.86805e-06	-
rs149876795	6:77176405:G:A	-0.398892	0.0837413	1.91212e-06	-
rs80317528	6:77158961:G:A	-0.389156	0.0817446	1.93839e-06	-
rs74966985	11:92804940:T:C	-0.248757	0.0522534	1.93878e-06	-
rs528067757	6:77080174:T:C	-0.377286	0.0793058	1.97009e-06	-
rs74452851	1:83099281:A:T	-0.397294	0.0835755	2.00589e-06	-
rs139011321	6:77203028:T:C	-0.425567	0.0895309	2.01002e-06	-
rs78674133	6:77202271:G:A	-0.425567	0.0895309	2.01002e-06	-
rs147139442	6:77045667:G:T	-0.454944	0.0957329	2.02069e-06	-
rs141420699	6:77077428:C:T	-0.3791	0.0798032	2.0386e-06	-
rs9533046	13:42818383:A:G	-0.765946	0.161239	2.03933e-06	-
rs74464009	13:28970781:A:T	-1.0934	0.230219	2.04947e-06	FLT1
rs376377530	6:77186367:G:A	-0.40052	0.0843328	2.05041e-06	-
rs113901345	22:35648072:G:A	0.236476	0.0498767	2.13363e-06	-
rs183505702	15:70467667:C:T	0.500106	0.105565	2.17401e-06	-
rs138052620	18:66384801:A:T	-0.394394	0.0832609	2.18005e-06	-
rs144761413	22:29555661:A:C	-0.893431	0.188714	2.2075e-06	-
rs144047858	15:70466026:G:C	0.445228	0.0941291	2.25519e-06	-
rs151178498	6:77034988:G:A	-0.452476	0.0957149	2.28465e-06	-
rs111305804	22:35635556:G:C	0.231741	0.0490379	2.30232e-06	-
rs112620052	22:35627891:T:G	0.231741	0.0490379	2.30232e-06	-
rs138590872	22:35628258:C:G	0.231741	0.0490379	2.30232e-06	-
rs73418585	22:35629269:C:A	0.231741	0.0490379	2.30232e-06	-
rs73418588	22:35629310:T:A	0.231741	0.0490379	2.30232e-06	-
rs551413036	6:77150953:AATTTGGAAAAT:A	-0.388401	0.0822419	2.33764e-06	-
rs73829556	3:43940281:T:C	-0.1807	0.0382714	2.35066e-06	-
rs115187442	6:77025187:G:A	-0.452038	0.0957699	2.36794e-06	-
rs76578276	6:77031334:G:A	-0.452038	0.0957699	2.36794e-06	-
rs143618062	6:77191026:G:C	-0.402738	0.0853655	2.39411e-06	-
rs1023017	6:4391872:A:G	0.259306	0.0550192	2.45114e-06	-
rs113653599	22:35628221:C:T	0.235185	0.0499334	2.48798e-06	-
rs148403165	22:35627904:CTT:C	0.235185	0.0499334	2.48798e-06	-
rs577429487	3:55871643:G:T	-0.617334	0.131164	2.52978e-06	ERC2
rs543066530	16:66379664:C:A	0.212834	0.0452431	2.55896e-06	-
rs151061837	1:1099030:G:A	-0.480389	0.102128	2.56459e-06	-
rs142577052	15:70471094:C:G	0.495125	0.105365	2.62329e-06	-
rs546756488	22:29493615:G:A	-0.927784	0.19772	2.71128e-06	KREMEN1
rs572854071	22:29493195:T:C	-0.927784	0.19772	2.71128e-06	KREMEN1
rs572887647	1:5608388:A:G	-1.14359	0.244354	2.87994e-06	-
rs186728944	6:77009860:G:C	-0.449224	0.0960363	2.91371e-06	-
rs60634694	10:4560608:A:G	-0.390062	0.0834307	2.94754e-06	-
rs552381822	6:77020844:T:A	-0.448361	0.0960094	3.02482e-06	-
rs111396841	7:113083825:C:T	-0.385726	0.0826601	3.07744e-06	-
rs566975306	1:5610315:C:T	-1.14669	0.245844	3.10934e-06	-
rs143140005	3:59958851:A:T	-0.351514	0.0754105	3.15435e-06	FHIT
rs193028768	12:94416750:G:A	-0.895578	0.192612	3.33837e-06	-
rs73420605	22:35644718:C:G	0.228565	0.0491749	3.36503e-06	-
rs372155193	6:77189437:C:T	-0.397929	0.0857344	3.4741e-06	-
rs59337644	22:35647126:G:A	0.227928	0.0491127	3.48253e-06	-
rs369456811	6:77202981:C:T	-0.467062	0.100715	3.54114e-06	-
rs111928674	22:35649014:A:G	0.228652	0.0493642	3.6367e-06	-
rs77529738	6:76979013:T:A	-0.444548	0.0962895	3.91254e-06	-
rs146623875	4:53629461:C:G	-1.40019	0.303662	4.02272e-06	-
rs558667815	6:77006701:G:A	-0.443461	0.0962876	4.12899e-06	-
rs73420613	22:35654956:C:G	0.225798	0.049057	4.18513e-06	HMGXB4
rs135687	22:47097194:C:T	-0.186501	0.0405242	4.1964e-06	CERK
rs139838679	15:70466615:G:T	0.481336	0.104589	4.19756e-06	-
rs556112765	15:79505922:C:T	-0.834919	0.181441	4.20886e-06	-
rs111501853	22:35666855:G:A	0.225461	0.0490234	4.2606e-06	HMGXB4
rs76272067	13:112344450:A:T	-0.140271	0.0305075	4.28395e-06	-
rs114074494	3:55850974:T:A	-0.600692	0.130733	4.34834e-06	ERC2
rs57939223	22:35667466:A:C	0.225072	0.0490213	4.42146e-06	HMGXB4
rs116986242	6:97910614:A:C	-0.637964	0.139052	4.49328e-06	-
rs531558983	1:102658342:C:T	-0.881469	0.192152	4.50603e-06	-
rs112442755	22:35641684:T:G	0.225009	0.0490781	4.5632e-06	-
rs73420603	22:35641241:C:T	0.225009	0.0490781	4.5632e-06	-
rs143506327	6:76949293:C:T	-0.446797	0.0975977	4.71355e-06	-
rs144298419	6:76946721:T:C	-0.446797	0.0975977	4.71355e-06	-
rs550359319	6:76983273:TA:T	-0.413432	0.0903826	4.79742e-06	-
rs112993983	22:35662834:T:C	0.223571	0.0489012	4.85176e-06	HMGXB4
rs143312847	11:99766995:C:T	-1.19814	0.262106	4.86758e-06	CNTN5
rs184698766	22:29553670:G:A	-0.834233	0.182642	4.95224e-06	-
rs149821744	3:59916403:A:T	-0.336762	0.0737819	5.03066e-06	FHIT
rs143510495	6:77180714:G:T	-0.374942	0.0821957	5.0961e-06	-
rs551654084	1:5614656:T:G	-1.12924	0.247704	5.1625e-06	-
rs577750683	2:208792730:T:A	-0.584384	0.128274	5.23977e-06	PLEKHM3
rs546814372	2:85901775:C:G	-0.973525	0.213734	5.26218e-06	-
rs545240460	2:102582400:G:A	0.565683	0.124271	5.33283e-06	-
rs147827683	5:61996280:T:C	0.400597	0.0880169	5.34961e-06	-
rs142285567	6:77181356:T:C	-0.374015	0.0821859	5.36277e-06	-
rs537693964	2:225570173:G:A	1.22274	0.268854	5.43646e-06	CCDC195
rs76170833	6:77165080:A:T	-0.441724	0.0972129	5.54321e-06	-
rs9275642	6:32684935:C:T	-0.0721614	0.0158876	5.59328e-06	-
rs75162027	6:77211649:C:T	-0.425205	0.0936674	5.65901e-06	-
rs144662805	1:82825933:G:A	0.239698	0.052809	5.67421e-06	-
rs574044232	2:225508625:G:C	1.16041	0.255764	5.72532e-06	-
rs58700731	4:26056211:G:T	0.199143	0.0438928	5.72582e-06	-
rs137944310	2:165616352:A:G	-0.586813	0.129347	5.73443e-06	COBLL1
rs79566918	13:112333656:T:C	-0.13582	0.029971	5.87196e-06	-
rs113888917	6:84420054:A:T	0.336259	0.0742943	6.03183e-06	-
rs73420632	22:35669987:G:T	0.221357	0.0489243	6.07599e-06	HMGXB4
rs73420617	22:35667382:C:T	0.221341	0.0489241	6.08556e-06	HMGXB4
rs74096515	1:82820097:C:T	0.238539	0.0527267	6.0885e-06	-
rs73803321	4:22762097:C:G	-0.479021	0.105998	6.23102e-06	-
rs146106939	13:112596420:TCA:T	0.189846	0.0420141	6.24652e-06	-
rs7855037	9:11581644:C:A	-0.115742	0.0256324	6.34033e-06	-
rs111251064	5:111444863:CT:C	0.0957105	0.0212134	6.45099e-06	-
rs570401057	11:131701894:T:A	-0.977114	0.216582	6.45926e-06	NTM
rs368372979	8:1393825:T:C	-0.505413	0.112119	6.57249e-06	DLGAP2
rs147892430	4:53640693:T:C	-1.37044	0.304023	6.57772e-06	-
rs184902570	4:53637311:T:C	-1.37044	0.304023	6.57772e-06	-
rs72992896	2:232486593:G:T	0.0845097	0.0187557	6.63569e-06	-
rs113757716	7:113071332:T:C	-0.438672	0.0973849	6.67613e-06	-
rs73420629	22:35669852:C:T	0.220124	0.0488851	6.72777e-06	HMGXB4
rs11584957	1:163392937:C:T	0.128817	0.0286121	6.74941e-06	-
rs184591034	6:77196356:T:C	-0.401784	0.0892946	6.83461e-06	-
rs73573471	13:112336839:A:G	-0.13489	0.029991	6.89397e-06	-
rs183274130	7:111731012:C:T	-0.660789	0.147021	6.99752e-06	DOCK4
rs61390234	11:17399434:C:T	-0.151184	0.0336377	6.99826e-06	-
rs185412353	3:29587816:G:T	-1.36296	0.303282	7.01357e-06	RBMS3
rs190339662	3:29587817:C:T	-1.36296	0.303282	7.01357e-06	RBMS3
rs151236202	6:77096606:C:T	-0.45862	0.102056	7.02137e-06	-
rs146291883	11:17384316:C:T	-0.150599	0.0335359	7.12483e-06	NCR3LG1
rs117763277	13:103094988:G:A	0.365088	0.0813342	7.18958e-06	-
rs112196119	2:208788285:G:A	-0.56926	0.12689	7.27455e-06	PLEKHM3
rs142843729	1:1098908:G:A	-0.403434	0.0899406	7.29784e-06	-
rs138532088	1:21835713:G:A	-0.233795	0.0521345	7.33573e-06	-
rs78728014	4:121120009:A:G	0.375629	0.0837984	7.40207e-06	-
rs531106548	1:110681545:C:A	-0.88108	0.196608	7.4414e-06	-
rs147861006	19:30075577:G:A	-0.958557	0.213916	7.45549e-06	-
rs73418593	22:35631815:G:C	0.217237	0.0484856	7.47506e-06	-
rs182077109	6:38137548:G:A	0.114339	0.0255241	7.50212e-06	BTBD9
rs186153082	2:185427204:A:G	-0.389801	0.0870178	7.50584e-06	-
rs140994559	21:45943053:T:C	0.24468	0.0546402	7.55981e-06	TSPEAR
rs141404148	15:62854898:C:T	0.207728	0.0464332	7.71487e-06	TLN2
rs78716014	10:31965805:G:T	0.200387	0.0447935	7.7188e-06	-
rs554417330	4:40589184:A:C	-0.876566	0.195953	7.72737e-06	RBM47
rs566077780	7:113092243:TAA:T	-0.381147	0.0852568	7.82767e-06	-
rs111608729	7:113079278:T:C	-0.435561	0.0974303	7.83104e-06	-
rs111656364	7:113084046:T:C	-0.435561	0.0974303	7.83104e-06	-
rs113098521	7:113081101:C:T	-0.435561	0.0974303	7.83104e-06	-
rs113930396	1:15374036:G:T	-0.902788	0.201954	7.83949e-06	KAZN
rs75257050	11:16970428:G:C	-0.151316	0.0338815	7.99605e-06	PLEKHA7
rs12316339	12:75481225:C:T	0.176786	0.0395896	8.01735e-06	KCNC2
rs565263420	3:166065132:GAA:G	-0.107365	0.0240543	8.09237e-06	-
rs540772027	1:21828946:C:T	-0.22699	0.0508928	8.21794e-06	-
rs535658915	14:39144789:T:G	1.2401	0.278103	8.25741e-06	-
rs140334529	18:7209540:C:A	-0.652788	0.14649	8.37135e-06	-
rs571885055	5:52197825:G:GT	0.399707	0.0897315	8.43844e-06	ITGA1
rs143313923	22:35620078:T:TATA	0.218884	0.0491515	8.48673e-06	-
rs535475568	1:21835732:C:G	-0.231698	0.0520902	8.69649e-06	-
rs183292764	2:118997478:A:T	0.674419	0.151635	8.71107e-06	-
rs570653366	2:118991553:A:G	0.674419	0.151635	8.71107e-06	-
rs527345043	22:35591681:C:T	0.221318	0.0497855	8.80146e-06	-
rs139624777	1:21827791:GTTTTT:G	-0.260683	0.0586427	8.80789e-06	-
rs113870689	22:43077930:T:C	-0.778846	0.175339	8.94477e-06	-
rs79021268	15:62863776:C:T	0.208714	0.0470116	9.04212e-06	TLN2
rs112110212	19:5998304:G:GCAAC	0.233064	0.0525022	9.06245e-06	RFX2
rs531600846	2:85789765:A:G	-1.09762	0.247277	9.07489e-06	-
rs187421089	13:100095256:C:G	0.462459	0.104185	9.0759e-06	-
rs189552009	8:74057661:C:A	-1.26429	0.284873	9.1071e-06	-
rs111668534	11:62942032:T:C	-0.540088	0.121709	9.13082e-06	SLC22A25
rs76593055	1:83110272:C:T	-0.273683	0.0616816	9.15178e-06	-
rs368008475	2:45666931:GA:G	0.0786575	0.0177335	9.21565e-06	-
rs142715059	13:112596383:GAC:G	0.187814	0.0423446	9.2227e-06	-
rs202230969	13:112595870:CAGTA:C	0.187806	0.0423453	9.23325e-06	-
rs13376599	1:21834056:G:A	-0.225899	0.0509438	9.26893e-06	-
rs74552625	1:21834899:A:T	-0.225899	0.0509438	9.26893e-06	-
rs564740268	6:167354441:C:T	-0.92043	0.207579	9.27593e-06	RNASET2
rs1379962	12:75490682:A:G	0.175358	0.0395499	9.28791e-06	KCNC2
rs112241133	22:35619274:G:A	0.214643	0.0484154	9.30892e-06	-
rs112861285	22:35617740:C:T	0.214643	0.0484154	9.30892e-06	-
rs57627066	22:35621638:G:T	0.214643	0.0484154	9.30892e-06	-
rs73418561	22:35620835:G:T	0.214643	0.0484154	9.30892e-06	-
rs73418566	22:35622357:A:T	0.214643	0.0484154	9.30892e-06	-
rs73418571	22:35622873:G:A	0.214643	0.0484154	9.30892e-06	-
rs9965101	18:66578715:C:G	-0.207698	0.0468672	9.38356e-06	CCDC102B
rs57046173	11:16971812:G:A	-0.150155	0.0338885	9.41739e-06	PLEKHA7
rs557720692	2:102605426:C:G	0.556061	0.125543	9.48776e-06	-
rs190354907	6:76939782:C:T	-0.442511	0.0999161	9.50626e-06	-
rs10411947	19:6631760:G:A	0.0763609	0.0172468	9.56277e-06	-
rs143563236	11:62922952:C:A	-0.4702	0.10623	9.62157e-06	-
rs77327179	11:16946460:C:A	-0.148901	0.0336535	9.69658e-06	PLEKHA7
rs11822651	11:107962204:G:C	-0.111885	0.0252879	9.70161e-06	CUL5
rs112425587	16:63077775:C:G	0.108992	0.0246404	9.75323e-06	-
rs73418572	22:35623295:G:A	0.214094	0.0484062	9.77211e-06	-
rs113242709	11:62951002:T:A	-0.537991	0.121658	9.80478e-06	SLC22A25
rs191001344	9:109714555:G:A	-1.04297	0.235909	9.85413e-06	ZNF462
rs559750906	7:5794910:TTATAA:T	-0.418047	0.0945688	9.87704e-06	RNF216
rs557850002	2:85775345:T:G	-1.09249	0.247148	9.88459e-06	GGCX
rs73204559	13:69982206:C:T	-0.753165	0.170389	9.89016e-06	-
rs139608522	1:206830159:G:T	0.173352	0.0392351	9.98117e-06	-

## Sheet: Supplementary Table 5
Supplementary Table 5. Top variants identifed in MVP AFR cohort GWAS for openness
rsID	Position	BETA	SE	P	Gene
rs78754961	1:104774897:T:C	-0.995765	0.189872	1.57897e-07	-
rs73716352	7:113735098:A:G	0.120565	0.0231921	2.02277e-07	-
rs183752225	8:106871256:C:T	1.24828	0.242973	2.80206e-07	-
rs570289138	8:106853082:C:T	1.24828	0.242973	2.80206e-07	-
rs575652623	8:106848900:A:C	1.24828	0.242973	2.80206e-07	-
rs2622825	15:78264077:A:G	-0.157112	0.0308894	3.67482e-07	-
rs184682148	8:106831067:A:T	1.22195	0.24668	7.32716e-07	-
rs146569373	14:98668757:G:T	0.564525	0.114045	7.46264e-07	-
rs114862814	3:57023902:C:T	-0.250805	0.0506968	7.5736e-07	-
rs113323053	19:50872075:T:C	-0.138611	0.0280969	8.12914e-07	-
rs76490398	18:19765399:G:A	-0.152828	0.0310874	8.87872e-07	GATA6
rs575059491	2:79814730:G:T	0.628567	0.129053	1.1185e-06	CTNNA2
rs189440386	12:71005244:G:T	0.432417	0.0889038	1.15724e-06	PTPRB
rs6695196	1:84765910:A:G	0.171088	0.0352042	1.18083e-06	-
rs534030030	3:187593346:C:T	0.987107	0.20368	1.2641e-06	-
rs76263033	6:66996506:A:C	-0.120839	0.0249568	1.29258e-06	-
rs2180703	10:37857421:C:T	-0.1954	0.0403865	1.31672e-06	-
rs548324126	1:55253075:T:C	-0.915373	0.18976	1.41536e-06	TTC22
rs183559656	19:50894953:G:A	-0.120911	0.0250902	1.44995e-06	POLD1
rs560564277	7:131958100:C:T	0.292402	0.0606991	1.46302e-06	PLXNA4
rs550360125	20:20138885:T:TA	0.24599	0.0511006	1.48815e-06	CFAP61
rs75930900	16:56275320:T:C	0.155456	0.0323118	1.50853e-06	GNAO1
rs143321968	14:98656582:A:T	0.54592	0.113593	1.54825e-06	-
rs113672991	4:8679533:C:T	0.185563	0.0387395	1.67606e-06	-
rs537106361	1:15199620:GTGGA:G	-0.320487	0.0669652	1.71096e-06	KAZN
rs138048614	8:134830968:G:A	-0.233606	0.0488138	1.7129e-06	-
rs138202165	8:134831820:G:A	-0.231207	0.0483349	1.73173e-06	-
rs7509661	21:39406799:T:C	0.102957	0.0215861	1.85522e-06	-
rs79273453	19:34245108:C:A	0.272412	0.0571538	1.88563e-06	CHST8
rs548114562	22:42161915:A:G	-0.439891	0.0930806	2.30169e-06	MEI1
rs79564278	7:131959916:T:C	0.284979	0.060357	2.35158e-06	PLXNA4
rs11914695	3:56216526:C:T	0.144315	0.0305928	2.40166e-06	ERC2
rs151031920	20:2361667:G:A	0.246405	0.0523321	2.5074e-06	TGM6
rs72873430	3:56292181:G:C	0.138346	0.0293938	2.53044e-06	ERC2
rs115206676	20:2364166:A:C	0.25004	0.0531275	2.53288e-06	TGM6
rs184598145	1:244785379:G:A	0.753456	0.160477	2.67711e-06	CATSPERE
rs547319593	20:37246892:G:A	0.912065	0.194318	2.69574e-06	-
rs186521324	7:7047681:T:C	-0.515185	0.110272	2.99698e-06	-
rs115007764	7:131928006:A:T	0.287236	0.0616621	3.20387e-06	PLXNA4
rs12275432	11:83259622:A:C	-0.0812298	0.0174465	3.23939e-06	DLG2
rs62312083	4:108013394:C:G	1.17973	0.253502	3.27417e-06	-
rs17400348	20:20192819:G:A	0.16732	0.0360409	3.45738e-06	CFAP61
rs150231178	1:211931946:G:A	-0.30435	0.0657741	3.72261e-06	LPGAT1
rs534795067	7:125854239:T:C	0.858041	0.185495	3.74987e-06	-
rs141827123	11:109753838:A:G	0.292451	0.0632774	3.82232e-06	-
rs528598148	7:125880967:C:A	0.860044	0.186121	3.83789e-06	-
rs551319042	7:125882617:T:C	0.860044	0.186121	3.83789e-06	-
rs562979889	7:125882139:T:C	0.860044	0.186121	3.83789e-06	-
rs550578870	8:106883296:C:T	1.21645	0.263342	3.86722e-06	-
rs74728417	7:131946504:G:A	0.27936	0.0604899	3.88616e-06	PLXNA4
rs75155433	7:131943061:T:A	0.27936	0.0604899	3.88616e-06	PLXNA4
rs79204892	7:131939661:G:A	0.27936	0.0604899	3.88616e-06	PLXNA4
rs533098765	7:125894579:C:T	0.865146	0.187506	3.96774e-06	-
rs535058561	7:125904804:T:G	0.865146	0.187506	3.96774e-06	-
rs569353514	3:79560955:C:G	-1.13129	0.245471	4.07038e-06	ROBO1
rs552202864	15:57287398:A:G	0.658481	0.1429	4.08377e-06	TCF12
rs6992019	8:61286576:A:G	0.148111	0.0321564	4.12337e-06	-
rs556397718	7:125908439:A:T	0.866351	0.188384	4.26624e-06	-
rs57679793	3:56121393:G:C	0.133109	0.028973	4.36148e-06	ERC2
rs9322138	6:148581669:A:G	-0.107276	0.0233557	4.3845e-06	-
rs114867445	7:131947049:G:A	0.274909	0.0598897	4.44596e-06	PLXNA4
rs72867670	3:56121482:G:C	0.136007	0.0297224	4.76142e-06	ERC2
rs543328532	9:87950386:C:A	0.697054	0.152334	4.76297e-06	-
rs11051190	12:31124590:T:G	0.15565	0.0340231	4.78591e-06	TSPAN11
rs143806232	3:169437815:G:A	-0.106083	0.0232137	4.90159e-06	-
rs60592240	3:169451243:T:A	-0.105982	0.0232106	4.98971e-06	-
rs567702736	7:125945673:G:C	0.86584	0.189806	5.09499e-06	-
rs139623378	1:211954026:A:C	-0.301312	0.0660839	5.14797e-06	LPGAT1
rs76471286	5:66656394:A:G	-0.269104	0.059056	5.21634e-06	-
rs112792512	20:2364040:G:A	0.237273	0.0521078	5.29759e-06	TGM6
rs181039929	7:7050071:C:T	-0.503845	0.110768	5.42101e-06	-
rs80246767	2:49824172:G:A	-0.937621	0.206212	5.46678e-06	-
rs77996327	18:19765418:T:C	-0.148271	0.0326103	5.47018e-06	GATA6
rs79693625	8:107583928:G:A	0.254032	0.0558786	5.48647e-06	OXR1
rs145804655	17:51478335:A:C	0.357214	0.0785855	5.50167e-06	-
rs542444793	11:114487404:G:A	-0.425624	0.0936458	5.51513e-06	-
rs72867655	3:56116654:G:T	0.132657	0.0291926	5.53711e-06	ERC2
rs9857626	3:103226208:T:C	0.088553	0.0194891	5.54979e-06	-
rs116301486	2:225553200:G:A	0.806581	0.177567	5.5842e-06	-
rs150487537	3:145432970:T:C	-0.195314	0.0430121	5.62405e-06	-
rs115295923	20:2369738:G:A	0.239275	0.0527471	5.74901e-06	TGM6
rs144178170	1:236880378:GC:G	-0.140037	0.0308987	5.86258e-06	ACTN2
rs58488209	10:6671620:A:G	-0.153397	0.033853	5.8869e-06	-
rs6789205	3:56333260:T:C	0.167347	0.0369392	5.91263e-06	ERC2
rs373054888	13:74695685:A:G	1.23999	0.27371	5.91356e-06	-
rs149832920	2:79795269:T:C	0.625721	0.138226	6.01295e-06	CTNNA2
rs114805863	16:76241987:C:T	0.253212	0.0560418	6.25937e-06	-
rs115058949	20:19974801:C:T	0.268441	0.0594157	6.26707e-06	RIN2
rs180849796	12:31301179:T:C	1.02073	0.225944	6.27924e-06	-
rs34563687	19:50881882:C:T	-0.138121	0.0305998	6.39356e-06	NR1H2
rs139103933	3:187631430:G:A	0.413151	0.0915435	6.4123e-06	-
rs199746094	6:78194531:A:ATG	0.250141	0.0554681	6.51951e-06	-
rs141822891	7:131848417:G:A	0.279665	0.0620264	6.54515e-06	PLXNA4
rs563760618	5:38821412:T:G	-0.132214	0.0293657	6.74783e-06	-
rs113925650	3:145436364:G:A	-0.0974243	0.0216443	6.78542e-06	-
rs11184169	1:104978179:C:T	0.0960934	0.0213518	6.80673e-06	-
rs115551149	7:131981948:C:T	0.272399	0.0605564	6.87782e-06	PLXNA4
rs111867146	14:98633918:C:A	0.515552	0.114643	6.91805e-06	-
rs76209406	10:13227504:G:A	0.822252	0.183078	7.10805e-06	MCM10
rs9948808	18:19775286:C:T	-0.16968	0.0377874	7.13706e-06	GATA6
rs189495095	9:8325912:T:A	0.912483	0.203586	7.4217e-06	PTPRD
rs574159663	17:8150586:A:G	1.03879	0.231985	7.57045e-06	CTC1
rs56237031	2:241875360:C:A	0.086383	0.0192949	7.5995e-06	CROCC2
rs57389423	3:169451297:T:C	-0.103419	0.0231001	7.60027e-06	-
rs150598657	7:131987711:C:G	0.270715	0.0605321	7.76947e-06	PLXNA4
rs28673981	7:131984068:C:T	0.270715	0.0605321	7.76947e-06	PLXNA4
rs147087856	5:141467949:T:C	0.300519	0.0672204	7.8281e-06	-
rs112629226	5:106924492:C:T	0.455542	0.101961	7.93348e-06	EFNA5
rs113847270	5:106923854:A:T	0.455542	0.101961	7.93348e-06	EFNA5
rs3851988	3:145422562:A:C	-0.183346	0.0410487	7.97949e-06	-
rs188392398	10:66280157:C:A	-0.939317	0.210312	7.98901e-06	-
rs139433967	5:140221008:C:T	-0.409659	0.0917624	8.06231e-06	PCDHA1
rs137881255	5:30648246:C:T	0.931873	0.208839	8.14511e-06	-
rs2242817	21:16771201:A:G	-0.174076	0.0390361	8.25196e-06	-
rs74915963	11:131904958:T:A	-0.293828	0.0659028	8.2848e-06	NTM
rs574559873	7:125979755:C:T	0.847458	0.190254	8.44694e-06	-
rs141032177	6:69058110:G:A	-0.983751	0.220883	8.47164e-06	-
rs143225454	7:131987099:C:T	0.269359	0.0605167	8.57964e-06	PLXNA4
rs74010790	15:40550934:G:A	-0.11043	0.0248116	8.58967e-06	PAK6
rs538814773	6:150838080:G:A	-0.750071	0.16853	8.59287e-06	-
rs75224233	11:103437507:C:G	0.236496	0.053158	8.66279e-06	-
rs75184006	13:109474576:C:T	-0.417459	0.0938862	8.76371e-06	MYO16
rs138829260	1:211924870:T:G	-0.291679	0.065633	8.85968e-06	LPGAT1
rs535583880	6:150806011:G:A	-0.755333	0.169964	8.86023e-06	-
rs72952228	3:103186074:G:A	0.161623	0.0363882	8.96117e-06	-
rs116018932	1:211989783:C:T	-0.287354	0.0647006	8.97567e-06	LPGAT1
rs77385855	11:114340905:T:C	-0.103706	0.0233642	9.08545e-06	-
rs79391563	8:90228627:G:C	0.296199	0.0667491	9.13534e-06	-
rs11638538	15:29681184:G:A	0.176476	0.0397732	9.15312e-06	ENTREP2
rs141778918	18:19762508:G:A	-0.149905	0.0337973	9.22304e-06	GATA6
rs576991605	7:125839306:G:A	0.888327	0.200321	9.2623e-06	-
rs112302722	5:135316977:T:C	-0.265445	0.0599259	9.47782e-06	-
rs11703656	22:36505117:C:T	-0.511519	0.115547	9.59405e-06	-
rs181872039	11:76788378:G:C	0.566863	0.128052	9.59908e-06	CAPN5
rs538993428	5:171262959:A:T	-0.769115	0.173754	9.61485e-06	-
rs530249590	6:33489595:A:T	-0.94221	0.2129	9.65317e-06	-
rs11910164	21:16768861:G:A	-0.172499	0.0389807	9.66927e-06	-
rs139612670	10:80752147:AT:A	-0.118295	0.0267369	9.7065e-06	-
rs151229085	12:23966499:A:G	1.08055	0.244233	9.71376e-06	SOX5
rs79677418	10:80779295:C:T	-0.102265	0.0231248	9.80075e-06	-
rs73556064	11:114345174:A:G	-0.103435	0.0233963	9.85984e-06	-

## Sheet: Supplementary Table 6
Supplementary Table 6. Meta-analysis EUR results: genomic loci for neuroticism
uniqID	rsID	Chr	A1(Effect Allele)	A2	Freq	BETA	SE	P	Imputation Score	Gene	Loci replication
17:43776741:C:T	rs76761706	17	T	C	0.7844	-0.0353	0.0027	2.85e-40	0.999212	CRHR1	Replicated
17:44787312:T:C	rs1378358	17	T	C	0.2067	0.0331	0.0027	1.239e-34	0.984568	NSF	Replicated
17:43798360:A:G	rs55938136	17	A	G	0.7834	-0.0321	0.0028	3.439e-30	0.61345	NA	Replicated
18:35195719:T:G	rs6507216	18	T	G	0.3444	0.0221	0.0023	1.952e-22	0.937073	NA	Replicated
11:113386347:G:T	rs35738585	11	T	G	0.5751	0.0197	0.0022	6.638e-19	0.981347	NA	Replicated
9:98275789:T:C	rs75614054	9	T	C	0.0864	0.0346	0.0039	1.065e-18	0.931053	PTCH1	Replicated
22:41753603:A:G	rs11090045	22	A	G	0.3023	0.0209	0.0024	6.072e-18	0.955582	ZC3H7B	Replicated
11:13281327:A:T	rs4757136	11	A	T	0.5728	-0.0187	0.0022	8.196e-18	0.986523	NA	Replicated
8:10209623:C:T	rs7818437	8	T	C	0.7663	-0.0212	0.0025	7.499e-17	0.932683	MSRA	Replicated
14:75151047:G:A	rs9671386	14	A	G	0.744	0.0203	0.0025	1.043e-16	0.99992	AREL1	Replicated
3:35683935:G:T	rs1542212	3	T	G	0.6147	-0.018	0.0022	3.97e-16	0.955337	ARPP21	Replicated
17:79084574:T:C	rs56084168	17	T	C	0.148	-0.0251	0.0031	4.24e-16	0.98011	BAIAP2	Replicated
2:148555489:A:G	rs2042555	2	A	G	0.4104	0.0176	0.0022	8.501e-16	0.947244	NA	Replicated
11:112838338:G:A	rs2155281	11	A	G	0.3963	0.0176	0.0022	1.625e-15	0.939131	NCAM1	Replicated
7:126382962:C:T	rs34351088	7	T	C	0.5256	-0.0174	0.0022	2.127e-15	0.985945	GRM8	Replicated
16:7664102:G:A	rs4787048	16	A	G	0.6751	0.0181	0.0023	5.667e-15	0.938426	RBFOX1	Replicated
11:47346723:C:T	rs11039182	11	T	C	0.7307	-0.0187	0.0024	8.259e-15	1.00185	NA	Replicated
2:58179019:C:T	rs2717043	2	T	C	0.6273	0.0176	0.0023	8.774e-15	0.951546	NA	Replicated
6:32076499:A:G	rs2269426	6	A	G	0.3594	0.0182	0.0024	1.393e-14	1.00525	TNXB	Replicated
3:136097576:C:T	rs655836	3	T	C	0.5765	0.0167	0.0022	1.465e-14	0.991923	STAG1	Replicated
18:53101904:C:T	rs12969553	18	T	C	0.6121	-0.0172	0.0022	2.058e-14	0.967695	TCF4	Replicated
12:109883117:C:T	rs3742021	12	T	C	0.6972	-0.0179	0.0023	2.305e-14	0.96305	MYO1H	Replicated
11:113236199:G:A	rs10789942	11	A	G	0.4769	0.0173	0.0023	4e-14	0.933248	TTC12	Replicated
1:37198130:G:A	rs11263943	1	A	G	0.4407	0.0164	0.0022	5.154e-14	0.94997	NA	Replicated
8:143316970:A:G	rs13262595	8	A	G	0.4485	0.0162	0.0022	7.023e-14	0.965024	TSNARE1	Novel
9:23291526:C:T	rs10811883	9	T	C	0.6293	-0.0168	0.0023	8.05e-14	0.957767	NA	Replicated
3:16866253:A:G	rs9867227	3	A	G	0.2826	0.0179	0.0024	8.926e-14	0.964634	NA	Replicated
16:31091209:C:T	rs3751855	16	T	C	0.6144	0.0162	0.0022	1.341e-13	1.00298	ZNF646	Replicated
18:52765283:C:A	rs56403421	18	A	C	0.673	-0.0174	0.0024	1.499e-13	0.926649	NA	Replicated
17:2574821:G:A	rs12938775	17	A	G	0.5051	-0.0161	0.0022	1.539e-13	0.98187	PAFAH1B1	Replicated
11:57448032:G:C	rs10896636	11	C	G	0.6635	-0.0168	0.0023	1.875e-13	0.971148	ZDHHC5	Replicated
18:50753741:A:G	rs7231178	18	A	G	0.5281	0.0158	0.0022	2.284e-13	0.948591	DCC	Replicated
15:78025420:G:T	rs4076998	15	T	G	0.4991	0.0157	0.0021	2.884e-13	0.955418	NA	Replicated
9:11497863:A:G	rs56044714	9	A	G	0.2129	-0.0195	0.0027	3.567e-13	0.985843	NA	Replicated
20:44702120:T:C	rs2425752	20	T	C	0.2679	0.0177	0.0024	4.78e-13	0.988892	NCOA5	Replicated
9:120496387:T:C	rs7025144	9	T	C	0.2722	0.0184	0.0026	5.199e-13	0.882901	NA	Replicated
6:98521600:A:G	rs2503775	6	A	G	0.1424	0.0228	0.0032	7.845e-13	0.893373	NA	Replicated
7:2078981:T:C	rs56226325	7	T	C	0.1705	-0.0213	0.003	1.137e-12	0.999032	MAD1L1	Replicated
11:16333421:T:C	rs297364	11	T	C	0.3818	0.0159	0.0023	2.353e-12	0.94993	SOX6	Replicated
3:107201428:C:A	rs836927	3	A	C	0.4363	0.0166	0.0024	2.541e-12	0.861191	NA	Replicated
2:157132879:G:A	rs59491086	2	A	G	0.7969	0.019	0.0027	2.57e-12	0.977894	NA	Replicated
13:59116160:T:C	rs4444227	13	T	C	0.2174	-0.0183	0.0026	2.693e-12	0.983967	NA	Replicated
6:29566082:C:T	rs28986304	6	T	C	0.8746	-0.0229	0.0033	3.048e-12	1.00201	NA	Replicated
8:4937757:G:C	rs2407746	8	C	G	0.6982	-0.0176	0.0025	3.921e-12	0.806514	NA	Replicated
6:30313340:C:G	rs6986	6	C	G	0.239	0.0181	0.0026	4.525e-12	1.00617	RPP21	Replicated
11:31813529:C:G	rs3026389	11	C	G	0.2111	0.0186	0.0027	4.532e-12	0.945775	PAX6	Replicated
9:96266983:G:A	rs79419498	9	A	G	0.8961	-0.0247	0.0036	5.255e-12	0.982052	FAM120A	Replicated
5:107776094:T:A	rs55672116	5	A	T	0.7909	-0.0186	0.0027	9.2e-12	0.93544	NA	Replicated
6:100968737:T:C	rs240783	6	T	C	0.4274	-0.0146	0.0022	1.936e-11	0.96927	ASCC3	Replicated
18:35242636:G:A	rs17570807	18	A	G	0.9566	-0.0353	0.0053	2.681e-11	0.829498	NA	Replicated
13:68080614:G:A	rs1892350	13	A	G	0.5094	-0.0143	0.0021	3.268e-11	0.96229	NA	Replicated
12:118796085:A:C	rs6490177	12	A	C	0.183	0.0184	0.0028	3.482e-11	0.976851	TAOK3	Replicated
8:8887542:T:TAAC	rs140242735	8	T	TAAC	0.4452	-0.0436	0.0066	3.823e-11	0.997284	NA	Replicated
16:13786757:G:T	rs34020413	16	T	G	0.6306	-0.0151	0.0023	4.026e-11	0.959519	NA	Replicated
9:23737627:G:A	rs3793577	9	A	G	0.4661	-0.0153	0.0023	4.428e-11	0.95407	ELAVL2	Replicated
11:46231998:G:A	rs12283653	11	A	G	0.6078	-0.0145	0.0022	4.845e-11	0.986254	NA	Replicated
11:133808038:G:C	rs73034263	11	C	G	0.806	0.0182	0.0028	5.653e-11	0.960189	IGSF9B	Replicated
1:174702910:T:C	rs459078	1	T	C	0.2873	-0.0155	0.0024	5.93e-11	0.978322	RABGAP1L	Replicated
5:87978252:C:T	rs16903285	5	T	C	0.8645	-0.0206	0.0031	6.342e-11	0.931163	NA	Replicated
5:164437147:G:A	rs4868748	5	A	G	0.7365	-0.0156	0.0024	8.306e-11	0.97662	NA	Replicated
3:107172033:C:A	rs75701938	3	A	C	0.8873	0.0222	0.0034	9.098e-11	0.94468	NA	Replicated
9:28583697:A:C	rs10283578	9	A	C	0.3747	-0.0147	0.0023	1.041e-10	0.948477	LINGO2	Replicated
9:96217447:G:A	rs7869969	9	A	G	0.6774	0.0147	0.0023	1.45e-10	0.989888	FAM120A	Replicated
18:39319278:A:T	rs11875397	18	A	T	0.1874	-0.0177	0.0028	1.642e-10	0.944603	NA	Replicated
2:58726873:A:T	rs2019198	2	A	T	0.1774	-0.0183	0.0029	1.999e-10	0.941404	NA	Replicated
12:74323283:G:A	rs7953550	12	A	G	0.6629	0.0144	0.0023	2.452e-10	0.954533	NA	Replicated
2:148763610:A:G	rs62169549	2	A	G	0.1159	-0.0218	0.0034	2.561e-10	0.902516	ORC4	Replicated
4:90750025:C:T	rs6828271	4	T	C	0.5215	0.0139	0.0022	2.628e-10	0.965342	SNCA	Replicated
1:37168167:T:C	rs218986	1	T	C	0.2053	0.0168	0.0027	2.649e-10	0.973864	NA	Replicated
15:47503008:T:C	rs12898300	15	T	C	0.4055	0.0141	0.0022	2.676e-10	0.950639	NA	Replicated
18:31413679:C:T	rs10460051	18	T	C	0.4912	0.0146	0.0023	2.684e-10	0.935262	NA	Replicated
2:226360417:A:G	rs6737187	2	A	G	0.2995	-0.015	0.0024	2.958e-10	0.994635	NYAP2	Replicated
2:144215811:T:C	rs13411140	2	T	C	0.3625	-0.014	0.0022	3.314e-10	0.989602	ARHGAP15	Novel
2:63837680:C:T	rs72806056	2	T	C	0.785	0.0167	0.0027	3.325e-10	0.954429	NA	Replicated
3:50369546:A:C	rs2073498	3	A	C	0.1108	0.0214	0.0034	3.759e-10	1.00093	RASSF1	Replicated
1:75809970:G:A	rs17096778	1	A	G	0.9621	0.0334	0.0053	4.1e-10	0.931286	SLC44A5	Replicated
5:87909882:T:C	rs1644040	5	T	C	0.4127	-0.0138	0.0022	5.012e-10	0.969564	NA	Replicated
3:52546820:T:C	rs2015971	3	T	C	0.4494	-0.0135	0.0022	5.141e-10	0.969576	STAB1	Novel
7:12263546:T:C	rs10950393	7	T	C	0.5911	-0.0137	0.0022	5.316e-10	0.975419	TMEM106B	Replicated
8:14151407:G:A	rs28639817	8	A	G	0.8688	-0.0199	0.0032	5.622e-10	0.926834	SGCZ	Replicated
3:16802585:A:G	rs77023402	3	A	G	0.1234	-0.0208	0.0034	6.058e-10	0.958651	NA	Novel
9:23772277:T:C	rs7038525	9	T	C	0.1822	0.0173	0.0028	6.183e-10	0.942659	ELAVL2	Replicated
3:35206804:C:T	rs116509340	3	T	C	0.9615	-0.0342	0.0055	6.669e-10	0.895571	NA	Novel
8:11434415:CTCGGTTT:C	rs111613945	8	CTCGGTTT	C	0.5239	0.0417	0.0068	6.844e-10	0.943342	NA	Replicated
11:88705235:C:T	rs537635	11	T	C	0.4876	0.0143	0.0023	6.872e-10	0.941276	GRM5	Replicated
9:4145560:A:T	rs13284170	9	A	T	0.2856	0.0148	0.0024	7.022e-10	0.956276	GLIS3	Replicated
14:57295404:A:C	rs11627348	14	A	C	0.1514	0.0186	0.003	7.232e-10	0.940436	NA	Replicated
14:69704553:G:T	rs8007859	14	T	G	0.6247	0.0136	0.0022	7.235e-10	0.995445	EXD2	Replicated
15:78142394:A:G	rs6416511	15	A	G	0.2749	-0.0156	0.0025	7.274e-10	0.859418	NA	Replicated
3:107307503:T:C	rs1697692	3	T	C	0.5381	0.0141	0.0023	7.274e-10	0.859773	BBX	Replicated
6:27866384:A:G	rs200965	6	A	G	0.1877	-0.0171	0.0028	8.043e-10	0.999836	NA	Replicated
11:47796062:C:T	rs11039389	11	T	C	0.6586	0.015	0.0024	8.516e-10	0.950985	NA	Replicated
18:31612425:A:C	rs1941355	18	A	C	0.6318	-0.0137	0.0022	8.686e-10	0.956059	NOL4	Replicated
1:197702401:T:C	rs2488401	1	T	C	0.2093	-0.0163	0.0027	9.38e-10	0.956771	DENND1B	Replicated
18:57851097:C:T	rs17782313	18	T	C	0.765	0.0154	0.0025	9.395e-10	0.997334	NA	Novel
2:215449018:G:T	rs988867	2	T	G	0.8557	0.0189	0.0031	1.13e-09	0.999841	NA	Replicated
12:117669914:A:G	rs3741475	12	A	G	0.2004	0.0171	0.0028	1.387e-09	0.882886	NOS1	Replicated
13:55924014:A:G	rs8002963	13	A	G	0.2776	0.0148	0.0024	1.441e-09	0.957736	NA	Replicated
15:48014565:C:G	rs12898855	15	C	G	0.3929	-0.0135	0.0022	1.495e-09	0.945906	SEMA6D	Novel
12:125081259:C:G	rs12426113	12	C	G	0.1467	-0.0187	0.0031	1.592e-09	0.955675	NA	Novel
10:104636276:T:C	rs77335224	10	T	C	0.0981	-0.0229	0.0038	1.638e-09	0.970089	AS3MT	Replicated
13:69576975:G:A	rs2210903	13	A	G	0.6336	0.0136	0.0023	1.638e-09	0.99858	NA	Replicated
12:49762579:G:C	rs74784091	12	C	G	0.9176	-0.024	0.004	1.781e-09	0.87487	SPATS2	Novel
5:166179133:T:A	rs80116564	5	A	T	0.8601	0.0189	0.0031	1.814e-09	0.947343	NA	Replicated
16:12989597:G:A	rs4328428	16	A	G	0.5446	0.0132	0.0022	1.853e-09	0.948304	NA	Novel
7:117503982:G:T	rs10259910	7	T	G	0.684	-0.014	0.0023	1.879e-09	0.954746	CTTNBP2	Replicated
16:52285658:C:T	rs67753568	16	T	C	0.8122	0.0168	0.0028	1.928e-09	0.976273	NA	Novel
2:22495845:T:C	rs57974740	2	T	C	0.52	-0.0132	0.0022	2.027e-09	0.961532	NA	Novel
2:185455629:G:A	rs1019706	2	A	G	0.7054	0.0145	0.0024	2.078e-09	0.973468	NA	Replicated
3:158263884:T:G	rs1714510	3	T	G	0.0771	-0.0247	0.0041	2.163e-09	0.927008	NA	Replicated
6:33359820:A:C	rs172435	6	A	C	0.1219	-0.0197	0.0033	2.309e-09	0.986692	KIFC1	Replicated
6:28782334:C:A	rs209191	6	A	C	0.938	-0.026	0.0044	2.641e-09	1.00237	NA	Novel
7:137045777:A:T	rs161345	7	A	T	0.4509	-0.0131	0.0022	2.656e-09	0.962648	NA	Replicated
6:32659645:G:A	rs2856674	6	A	G	0.8777	0.0185	0.0031	2.879e-09	1.00361	NA	Replicated
15:98297114:C:T	rs35678823	15	T	C	0.5743	-0.0131	0.0022	2.889e-09	0.999854	NA	Novel
14:41694018:A:T	rs1778377	14	A	T	0.2712	-0.0151	0.0026	3.219e-09	0.77319	NA	Replicated
1:7790548:T:C	rs12137398	1	T	C	0.1944	0.0175	0.003	3.359e-09	0.87921	CAMTA1	Replicated
9:126973873:G:A	rs72759273	9	A	G	0.8055	0.0163	0.0028	3.474e-09	0.997704	NA	Replicated
6:11980752:T:C	rs2031595	6	T	C	0.2734	-0.015	0.0025	3.724e-09	0.914716	NA	Replicated
8:116635942:C:T	rs2721939	8	T	C	0.6037	0.0129	0.0022	3.85e-09	0.97384	TRPS1	Replicated
2:58967058:G:A	rs115962846	2	A	G	0.9203	-0.0235	0.004	3.856e-09	0.854896	NA	Novel
11:113138921:T:C	rs72995548	11	T	C	0.0622	-0.0272	0.0046	4.132e-09	0.73999	NCAM1	Replicated
12:24077866:T:C	rs4581549	12	T	C	0.1203	-0.0195	0.0033	4.408e-09	0.926632	SOX5	Replicated
11:115101567:C:T	rs10790068	11	T	C	0.8144	-0.0162	0.0028	4.434e-09	0.914548	CADM1	Novel
5:46083229:A:G	rs8188009	5	A	G	0.5617	0.0129	0.0022	4.732e-09	0.950651	NA	Novel
2:10178236:A:G	rs4396680	2	A	G	0.2031	0.0156	0.0027	4.749e-09	0.995827	NA	Replicated
7:21531161:G:A	rs28541530	7	A	G	0.6855	-0.0138	0.0023	4.751e-09	0.99721	SP4	Novel
1:225781230:G:A	rs17502858	1	A	G	0.9513	0.0289	0.0049	4.756e-09	0.887846	ENAH	Novel
10:119301703:G:T	rs860626	10	T	G	0.7024	0.015	0.0026	4.945e-09	0.882485	NA	Replicated
11:51503005:C:T	rs4391797	11	T	C	0.7062	0.0136	0.0023	5.334e-09	1.00227	NA	Novel
15:86940622:T:C	rs4362360	15	T	C	0.5324	0.0125	0.0021	5.445e-09	0.997603	AGBL1	Replicated
7:97718650:A:T	rs35763039	7	A	T	0.3087	-0.0139	0.0024	5.5e-09	0.948644	NA	Novel
6:31740454:G:A	rs805825	6	A	G	0.4637	-0.0129	0.0022	5.569e-09	0.987304	VWA7	Replicated
6:100848871:G:A	rs34979551	6	A	G	0.8747	0.0191	0.0033	5.573e-09	0.987053	SIM1	Replicated
8:65568214:T:C	rs76288073	8	T	C	0.1611	-0.0174	0.003	5.876e-09	0.950444	CYP7B1	Replicated
4:176851045:T:A	rs17611770	4	A	T	0.8025	-0.0155	0.0027	5.947e-09	0.957385	NA	Novel
17:38214275:C:A	rs35982947	17	A	C	0.631	0.0141	0.0024	6.027e-09	897228	NA	Replicated
17:2532052:A:G	rs1266470	17	A	G	0.0953	0.0218	0.0038	6.648e-09	0.880284	PAFAH1B1	Replicated
1:44745624:T:C	rs459358	1	T	C	0.288	0.0137	0.0024	6.798e-09	0.967792	ERI3	Novel
18:53204864:C:T	rs611439	18	T	C	0.9172	0.0226	0.0039	6.8e-09	0.854392	TCF4	Replicated
6:26122502:G:A	rs198825	6	A	G	0.4803	-0.0124	0.0021	6.846e-09	1.00074	NA	Replicated
4:105010685:G:A	rs11097848	4	A	G	0.791	0.0154	0.0027	7.11e-09	0.947786	NA	Novel
1:34340995:T:C	rs911211	1	T	C	0.4117	-0.013	0.0022	7.28e-09	0.946006	CSMD2	Novel
10:107655974:G:A	rs1845794	10	A	G	0.8857	0.0197	0.0034	8.118e-09	0.973191	NA	Replicated
10:106786643:A:C	rs2791459	10	A	C	0.4131	-0.0126	0.0022	8.471e-09	0.977303	SORCS3	Replicated
8:3305031:A:T	rs10282982	8	A	T	0.1232	-0.0189	0.0033	8.704e-09	0.886632	CSMD1	Novel
5:166101038:T:C	rs6872394	5	T	C	0.1265	-0.0185	0.0032	9.311e-09	0.969969	NA	Novel
19:735017:C:T	rs76091919	19	T	C	0.9584	-0.031	0.0054	9.396e-09	0.919046	PALM	Novel
18:50138130:C:T	rs719953	18	T	C	0.6702	-0.013	0.0023	9.867e-09	0.996395	DCC	Replicated
3:157493952:T:C	rs4585149	3	T	C	0.1771	-0.0171	0.003	1.004e-08	0.865566	NA	Replicated
11:54828979:C:T	rs9704838	11	T	C	0.7171	0.0138	0.0024	1.014e-08	1.00029	NA	Novel
11:46939027:G:A	rs7940441	11	A	G	0.7572	0.0142	0.0025	1.05e-08	0.947608	LRP4	Replicated
12:23779061:G:A	rs9971907	12	A	G	0.637	-0.0136	0.0024	1.072e-08	0.855971	SOX5	Replicated
4:21855941:A:G	rs4697241	4	A	G	0.3761	-0.0127	0.0022	1.231e-08	0.975871	KCNIP4	Novel
4:139053569:A:G	rs4530683	4	A	G	0.415	-0.0132	0.0023	1.248e-08	0.933398	NA	Replicated
13:69370019:A:G	rs9572015	13	A	G	0.3169	0.0142	0.0025	1.331e-08	0.898429	NA	Replicated
2:50065880:C:T	rs72831198	2	T	C	0.831	0.0166	0.0029	1.406e-08	0.931734	NA	Replicated
2:86819128:C:T	rs7585722	2	T	C	0.8459	-0.0168	0.003	1.514e-08	0.977905	NA	Novel
16:71349498:C:T	rs1424144	16	T	C	0.751	-0.014	0.0025	1.526e-08	0.964182	NA	Replicated
6:31636742:G:A	rs9267531	6	A	G	0.8926	0.0187	0.0033	1.541e-08	1.00081	CSNK2B	Novel
7:125927361:T:C	rs337324	7	T	C	0.4431	-0.0122	0.0022	1.842e-08	0.964314	NA	Novel
7:86257016:G:A	rs274640	7	A	G	0.421	-0.0129	0.0023	1.855e-08	0.920872	NA	Replicated
7:126490550:A:G	rs76335349	7	A	G	0.0917	0.0217	0.0039	1.889e-08	0.745824	GRM8	Novel
3:65450720:T:C	rs7652571	3	T	C	0.4007	-0.0125	0.0022	1.917e-08	0.996974	MAGI1	Replicated
18:52541788:C:T	rs9807112	18	T	C	0.6918	0.0134	0.0024	1.988e-08	0.947756	RAB27B	Novel
7:38956977:G:A	rs6946490	7	A	G	0.4909	0.0128	0.0023	2e-08	0.913009	NA	Replicated
18:35288227:G:A	rs1187257	18	A	G	0.7153	-0.0143	0.0025	2.035e-08	0.85969	NA	Replicated
7:114015707:A:C	rs12705960	7	A	C	0.5178	-0.012	0.0021	2.054e-08	1.00309	NA	Novel
11:131473175:G:C	rs10791154	11	C	G	0.4929	-0.012	0.0021	2.204e-08	0.9623	NTM	Novel
5:61657957:G:A	rs247270	5	A	G	0.5954	0.0122	0.0022	2.223e-08	0.987824	KIF2A	Novel
7:52736727:T:C	rs11238221	7	T	C	0.4746	0.0123	0.0022	2.307e-08	0.961572	NA	Novel
1:49339602:C:T	rs12747763	1	T	C	0.8982	0.0198	0.0035	2.362e-08	0.937376	AGBL4	Novel
5:93098071:C:T	rs113647342	5	T	C	0.9392	0.0247	0.0044	2.585e-08	0.957439	FAM172A	Novel
2:124288380:T:C	rs6726405	2	T	C	0.3679	0.0125	0.0022	2.604e-08	0.937175	NA	Replicated
8:24821647:G:T	rs12545967	8	T	G	0.7993	-0.0149	0.0027	2.732e-08	0.931962	NA	Novel
8:10955220:C:G	rs192083738	8	C	G	0.0816	0.0224	0.004	2.756e-08	0.947024	XKR6	Replicated
4:118936191:C:T	rs57360718	4	T	C	0.9362	-0.0243	0.0044	2.773e-08	0.937474	NA	Novel
16:87446053:A:G	rs2042395	16	A	G	0.7552	-0.0142	0.0026	2.801e-08	0.937956	ZCCHC14	Replicated
1:116552570:T:C	rs1775703	1	T	C	0.3141	-0.0129	0.0023	2.888e-08	0.973093	SLC22A15	Novel
1:2379550:G:C	rs12406076	1	C	G	0.797	0.0151	0.0027	2.992e-08	0.941136	NA	Novel
11:29783941:T:C	rs10835565	11	T	C	0.328	0.0127	0.0023	3.037e-08	0.971657	NA	Novel
1:21190169:T:G	rs6697488	1	T	G	0.4609	-0.0123	0.0022	3.099e-08	0.954792	EIF4G3	Replicated
5:49542732:C:T	rs72768421	5	T	C	0.4678	-0.0122	0.0022	3.111e-08	0.948518	NA	Novel
1:217344002:G:T	rs12407512	1	T	G	0.8396	0.0162	0.0029	3.121e-08	0.889431	NA	Novel
6:31863433:C:A	rs2243873	6	A	C	0.5746	0.0122	0.0022	3.29e-08	1.00184	EHMT2	Novel
11:126709400:T:G	rs12794371	11	T	G	0.3292	0.0126	0.0023	3.345e-08	0.959998	KIRREL3	Replicated
19:32866424:A:G	rs4805758	19	A	G	0.1724	-0.0165	0.003	3.468e-08	0.911552	ZNF507	Replicated
5:87783713:T:C	rs2067919	5	T	C	0.6564	-0.0136	0.0025	3.588e-08	0.919196	NA	Replicated
18:25641109:C:G	rs72639459	18	C	G	0.1758	0.0159	0.0029	3.637e-08	0.955202	CDH2	Novel
11:126980865:A:G	rs11605020	11	A	G	0.5023	0.0127	0.0023	3.692e-08	0.881603	NA	Replicated
6:126792095:G:A	rs11759026	6	A	G	0.7709	0.0152	0.0028	3.907e-08	0.877812	NA	Replicated
1:201887721:C:T	rs17432675	1	T	C	0.6736	0.0134	0.0024	3.997e-08	0.882784	LMOD1	Replicated
2:58243567:T:C	rs112016302	2	T	C	0.099	0.0202	0.0037	4.039e-08	0.985496	NA	Novel
11:45262126:T:C	rs8929	11	T	C	0.5257	0.0118	0.0021	4.13e-08	0.977747	SYT13	Replicated
6:27197931:G:A	rs55658856	6	A	G	0.9739	-0.0372	0.0068	4.139e-08	0.973644	NA	Novel
1:112628860:T:C	rs269101	1	T	C	0.4016	-0.0121	0.0022	4.15e-08	0.942846	NA	Novel
14:30268871:T:C	rs36006259	14	T	C	0.1577	-0.0177	0.0032	4.277e-08	0.751573	PRKD1	Replicated
8:143444050:T:C	rs117713019	8	T	C	0.0605	0.0262	0.0048	4.294e-08	0.793201	TSNARE1	Novel
15:46326327:C:G	rs12441402	15	C	G	0.4067	0.0127	0.0023	4.326e-08	0.893159	NA	Replicated
14:72284548:G:A	rs112850127	14	A	G	0.9613	0.0305	0.0056	4.398e-08	0.974378	NA	Novel
16:52571533:A:G	rs3112581	16	A	G	0.5298	0.0117	0.0021	4.608e-08	0.963016	TOX3	Novel
16:5788583:T:C	rs11645832	16	T	C	0.287	0.0135	0.0025	4.613e-08	0.959037	NA	Novel
19:31213030:G:T	rs1861777	19	T	G	0.6553	-0.0125	0.0023	4.621e-08	0.96853	NA	Novel
3:116959274:G:A	rs59382200	3	A	G	0.6088	0.013	0.0024	4.708e-08	0.914052	NA	Replicated
17:64507099:C:A	rs228876	17	A	C	0.6511	0.0126	0.0023	4.723e-08	0.944382	PRKCA	Novel
5:120013798:A:G	rs62377807	5	A	G	0.1411	0.0172	0.0031	4.796e-08	0.976341	PRR16	Novel
14:36941156:C:T	rs72677912	14	T	C	0.9609	0.0287	0.0053	4.835e-08	0.743064	NA	Novel
2:61406561:C:G	rs935860	2	C	G	0.4759	0.0117	0.0021	4.892e-08	0.977882	NA	Novel
**loci are counted as replicated if they have been discovered in two previous studies of neuroticism : Nagel et al., Nature Genetics (2018) or Becker i, Nature Human Behavior (2024)
**loci identified as GWS for the first time from our study are counted as novel

## Sheet: Supplementary Table 7
Supplementary Table 7. Meta-analysis EUR results: genomic loci for extraversion
uniqID	rsID	Chr	A1(Effect Allele)	A2	Freq	BETA	SE	P	Imputation Score	Gene	Loci replication
2:58272502	rs961522	2	T	C	0.399384	0.0235	0.0041	9.952e-09	0.935793	-	Novel
1:1265505	rs35946613	1	A	G	0.805386	-0.0351	0.0062	1.221e-08	0.934808	-	Novel
17:43778680	rs17688916	17	A	T	0.210669	-0.0441	0.0074	2.414e-09	0.945147	-	Replicated
19:31830712	rs10411062	19	A	G	0.882629	-0.0533	0.0093	9.223e-09	0.960751	TSHZ3	Novel
4:85363489	rs1444978	4	T	C	0.260531	0.027	0.0047	1.019e-08	0.986991	-	Novel
17:79452756	rs35918640	17	A	AT	0.519874	-0.035	0.0061	7.926e-09	0.933145	-	Novel
11:13279018	rs72287629	11	A	ATG	0.569541	0.0369	0.006	5.639e-10	0.983032	-	Novel
1:53751610	rs4623641	1	T	C	0.370006	-0.0253	0.0043	3.234e-09	0.992255	LRP8	Novel
3:81815218	rs9863009	3	T	C	0.47477	-0.025	0.0041	1.055e-09	0.958064	-	Replicated
2:122884720	rs13029963	2	A	G	0.131165	-0.034	0.0058	3.48e-09	0.89076	-	Novel
2:185102795	rs57923645	2	A	AC	0.794007	-0.0418	0.0076	3.937e-08	0.903705	-	Novel
6:156004663	rs956096	6	A	G	0.825438	-0.0315	0.0053	2.315e-09	0.958649	-	Novel
5:93347836	rs34322452	5	A	G	0.742567	0.0295	0.0048	7.849e-10	0.974415	FAM172A	Novel
12:108618630	rs3764002	12	T	C	0.257662	-0.0299	0.0045	3.449e-11	0.991544	WSCD2	Replicated
**loci are counted as replicated if they have been discovered in two previous studies of extraversion: M. Lo et al. (Nat Genet 2017) or Becker et al., Nature Human Behavior (2024)

## Sheet: Supplementary Table 8
Supplementary Table 8. Meta-analysis EUR results: genomic loci for agreeableness
uniqID	rsID	Chr	A1(Effect Allele)	A2	Freq	BETA	SE	P	Imputation Score	Gene	Loci replication
7:114210814:C:T	rs17137124	7	T	C	0.4568	0.0327	0.0052	3.99E-10	1.00141	FOXP2;AC073626.2;MIR3666	Novel
8:10700266:G:T	rs7833945	8	T	G	0.4129	0.0316	0.0054	4.05E-09	0.963122	MSRA;RP11-981G7.1;RP11-981G7.2;PRSS51;RP11-981G7.6;PRSS55;SOX7;SOX7;CTD-2135J3.3;PINX1;SNORD112;RP11-177H2.2;XKR6;AF131215.9;AF131215.2;SLC35G5;TDH;AF131216.5;C8orf12;FAM167A;BLK;CTSB;OR7E161P;DEFB134;RP11-481A20.4;RP11-481A20.10;ALG1L11P;FAM85A;FAM66A;RP11-351I21.7;RP11-351I21.6;FAM90A25P;RP11-419I17.1	Novel
18:53195249:A:G	rs7240986	18	A	G	0.3755	-0.0307	0.0055	1.92E-08	0.961547	TCF4;RP11-397A16.1	Novel
**loci are counted as replicated if they have been discovered in previous studies of agreeableness :R Marleen de moor et al. Mol Psychiatry (2012: GPC1 study)

## Sheet: Supplementary Table 9
Supplementary Table 9. Meta-analysis EUR results: genomic loci for conscientiousness
uniqID	rsID	Chr	A1(Effect Allele)	A2	Freq	BETA	SE	P	Imputation Score	Gene	Loci replication
8:81443461:A:G	rs78446248	8	A	G	0.0367536	-0.0858	0.0149	8.61E-09	0.991487	-	Novel
7:114297180:A:G	rs936145	7	A	G	0.446651	-0.0331	0.0058	1.51E-08	0.935591	FOXP2;MIR3666	Novel
**loci are counted as replicated if they have been discovered in previous studies of conscientiousness :R Marleen de moor et al. Mol Psychiatry (2012: GPC1 study)

[truncated: 22 more sheets: Supplementary Table 10, Supplementary Table 11, Supplementary Table 12, Supplementary Table 13, Supplementary Table 14, Supplementary Table 15, Supplementary Table 16, Supplementary Table 17,  Supplementary Table 18, Supplementary Table 19, Supplementary Table 20, Supplementary Table 21, Supplementary Table 22, Supplementary Table 23, Supplementary Table 24, Supplementary Table 25, Supplementary Table 26, Supplementary Table 27, Supplementary Table 28, Supplementary Table 29 …]
